# Supplementary material for: Long-term trends in the body condition of parents and offspring of Tengmalm’s owls under fluctuating food conditions and climate change
Source: Sci Rep. 2021 Sep 23;11:18893. doi: 10.1038/s41598-021-98447-1 (PMC8460639; doi:10.1038/s41598-021-98447-1)
Supplement: Supplementary file 1 — Supplementary Information. [file 41598_2021_98447_MOESM1_ESM.xlsx]

## Sheet: LEGEND
Supporting Information
S1 File. Supporting information. Long-term trends in weather variables and lists of all models/hypotheses tested within model selection based on the information-theoretic paradigm using Akaike’s Information Criterion including biological explanations of applied fixed effects.

## Sheet: AUTHORS
AUTHOR	AFILIATION 1	AFILIATION 2
Marek Kouba	Department of Ethology and Companion Animal Science, Faculty of Agrobiology, Food and Natural Resources, Czech University of Life Sciences Prague, Prague, Czech Republic	Section of Ecology, Department of Biology, University of Turku, FIN-20014 Turku, Finland
Luděk Bartoš	Department of Ethology, Institute of Animal Science, Prague, Czech Republic	Department of Ethology and Companion Animal Science, Faculty of Agrobiology, Food and Natural Resources, Czech University of Life Sciences Prague, Prague, Czech Republic
Jitka Bartošová	Department of Ethology, Institute of Animal Science, Prague, Czech Republic	Department of Ethology and Companion Animal Science, Faculty of Agrobiology, Food and Natural Resources, Czech University of Life Sciences Prague, Prague, Czech Republic
Kari Hongisto	Independent researcher, Tieteenkatu 6 A 66, FI-33720 Tampere, Finland
Erkki Korpimäki	Section of Ecology, Department of Biology, University of Turku, FIN-20014 Turku, Finland
MANUSCRIPT TITLE	Long-term trends in the body condition of parents and offspring of Tengmalm’s owls under fluctuating food conditions and climate change

## Sheet: WEATHER
year	month	day	date	precipitation	temperature	snow depth
1973	1	1	1973-01-01	0	1.5	0
1973	1	2	1973-01-02	1.8	0.7	0
1973	1	3	1973-01-03	0	0.3	0
1973	1	4	1973-01-04	0.8	-3.7	0
1973	1	5	1973-01-05	0	4.2	2
1973	1	6	1973-01-06	0	2.4	0
1973	1	7	1973-01-07	1.2	-0.4	0
1973	1	8	1973-01-08	0	1.3	0
1973	1	9	1973-01-09	2.8	-3.9	0
1973	1	10	1973-01-10	0.2	1.9	2
1973	1	11	1973-01-11	0	-2.9	0
1973	1	12	1973-01-12	0	-2.6	0
1973	1	13	1973-01-13	0	-4.5	0
1973	1	14	1973-01-14	0.3	-10.1	0
1973	1	15	1973-01-15	0	-1.9	0
1973	1	16	1973-01-16	0	-1	0
1973	1	17	1973-01-17	1.5	-2.4	0
1973	1	18	1973-01-18	0	-5.1	3
1973	1	19	1973-01-19	0.5	-8	3
1973	1	20	1973-01-20	1.7	-9.5	4
1973	1	21	1973-01-21	2.1	-7.9	7
1973	1	22	1973-01-22	0.2	-5.7	8
1973	1	23	1973-01-23	0	-5.1	8
1973	1	24	1973-01-24	0.7	-1.6	8
1973	1	25	1973-01-25	2.9	2.1	5
1973	1	26	1973-01-26	0	1.8	0
1973	1	27	1973-01-27	0.2	-3.2	0
1973	1	28	1973-01-28	1	-5.2	0
1973	1	29	1973-01-29	0.1	-6.8	2
1973	1	30	1973-01-30	0.9	-5.5	2
1973	1	31	1973-01-31	0.1	-3.9	3
1973	2	32	1973-02-01	0.2	-1.5	2
1973	2	33	1973-02-02	1.2	0.9	2
1973	2	34	1973-02-03	0	-0.2	3
1973	2	35	1973-02-04	0.6	-3.6	3
1973	2	36	1973-02-05	0	0.2	3
1973	2	37	1973-02-06	3	-4.1	3
1973	2	38	1973-02-07	0.9	-2.5	6
1973	2	39	1973-02-08	0	-8.6	12
1973	2	40	1973-02-09	0.1	-8.7	12
1973	2	41	1973-02-10	0	-10.9	12
1973	2	42	1973-02-11	0	-16.8	12
1973	2	43	1973-02-12	0	-2.1	12
1973	2	44	1973-02-13	0.1	-2.3	12
1973	2	45	1973-02-14	0.2	1.4	12
1973	2	46	1973-02-15	0	-0.2	12
1973	2	47	1973-02-16	0.3	-2.4	8
1973	2	48	1973-02-17	0	-0.4	8
1973	2	49	1973-02-18	0.3	0	8
1973	2	50	1973-02-19	2.2	0.6	5
1973	2	51	1973-02-20	1	0.1	7
1973	2	52	1973-02-21	0	-5.6	7
1973	2	53	1973-02-22	0	-12	7
1973	2	54	1973-02-23	0	-15.8	7
1973	2	55	1973-02-24	0	-17.8	7
1973	2	56	1973-02-25	0.8	-13.7	7
1973	2	57	1973-02-26	0.1	-10.2	9
1973	2	58	1973-02-27	0.7	-7.2	9
1973	2	59	1973-02-28	0.1	-6.4	11
1973	3	60	1973-03-01	0	-6.2	11
1973	3	61	1973-03-02	0	-11.9	11
1973	3	62	1973-03-03	1.2	-11.4	11
1973	3	63	1973-03-04	2.6	-1.5	12
1973	3	64	1973-03-05	3.8	0.1	12
1973	3	65	1973-03-06	0	-2.7	15
1973	3	66	1973-03-07	0	-6.1	15
1973	3	67	1973-03-08	0	-6.1	15
1973	3	68	1973-03-09	0	-5.5	15
1973	3	69	1973-03-10	0.2	2.1	15
1973	3	70	1973-03-11	0	-0.8	11
1973	3	71	1973-03-12	0	0.2	9
1973	3	72	1973-03-13	0	1.8	8
1973	3	73	1973-03-14	0	-3.4	5
1973	3	74	1973-03-15	0.6	1.6	5
1973	3	75	1973-03-16	2.1	0.5	0
1973	3	76	1973-03-17	0	-4.2	0
1973	3	77	1973-03-18	0.9	-4.7	0
1973	3	78	1973-03-19	3.8	-5.3	1
1973	3	79	1973-03-20	0	-5.4	10
1973	3	80	1973-03-21	0.9	-4.3	10
1973	3	81	1973-03-22	6.3	-2.2	10
1973	3	82	1973-03-23	0.5	4	10
1973	3	83	1973-03-24	0	5.2	6
1973	3	84	1973-03-25	0	5.6	0
1973	3	85	1973-03-26	0	5.2	0
1973	3	86	1973-03-27	0	1	0
1973	3	87	1973-03-28	1.1	1.4	0
1973	3	88	1973-03-29	2.5	2.7	0
1973	3	89	1973-03-30	0	2.5	0
1973	3	90	1973-03-31	2	2.8	0
1973	4	91	1973-04-01	1.5	2.2	0
1973	4	92	1973-04-02	2.6	2.5	0
1973	4	93	1973-04-03	0.1	0.2	3
1973	4	94	1973-04-04	0	-0.2	0
1973	4	95	1973-04-05	4.1	0.4	0
1973	4	96	1973-04-06	0.7	3	0
1973	4	97	1973-04-07	0.5	2	0
1973	4	98	1973-04-08	3.5	0.7	0
1973	4	99	1973-04-09	0.3	0.7	5
1973	4	100	1973-04-10	0.3	0.2	0
1973	4	101	1973-04-11	1.8	-0.9	0
1973	4	102	1973-04-12	0.3	-0.7	5
1973	4	103	1973-04-13	0	-0.2	0
1973	4	104	1973-04-14	0.1	2.2	0
1973	4	105	1973-04-15	0	1.5	0
1973	4	106	1973-04-16	0.1	1.1	0
1973	4	107	1973-04-17	0.6	4.9	0
1973	4	108	1973-04-18	0.1	5.6	0
1973	4	109	1973-04-19	4.8	3.9	0
1973	4	110	1973-04-20	5.6	1.6	0
1973	4	111	1973-04-21	0	1.6	0
1973	4	112	1973-04-22	0	0.7	0
1973	4	113	1973-04-23	0	1.2	0
1973	4	114	1973-04-24	0.1	0.8	0
1973	4	115	1973-04-25	0.7	1.7	0
1973	4	116	1973-04-26	1.3	1.5	0
1973	4	117	1973-04-27	0.4	1.2	0
1973	4	118	1973-04-28	1.9	1.6	1
1973	4	119	1973-04-29	3.8	3	0
1973	4	120	1973-04-30	14.1	5.8	0
1973	5	121	1973-05-01	4.5	6.7	0
1973	5	122	1973-05-02	0	7.7	0
1973	5	123	1973-05-03	0	6.2	0
1973	5	124	1973-05-04	0	4.7	0
1973	5	125	1973-05-05	0	5.6	0
1973	5	126	1973-05-06	3.9	6.6	0
1973	5	127	1973-05-07	0.1	2.7	0
1973	5	128	1973-05-08	0	5.5	0
1973	5	129	1973-05-09	0.9	7.8	0
1973	5	130	1973-05-10	0	10.1	0
1973	5	131	1973-05-11	2.9	9.9	0
1973	5	132	1973-05-12	0.6	8	0
1973	5	133	1973-05-13	0.6	7.6	0
1973	5	134	1973-05-14	0	8.5	0
1973	5	135	1973-05-15	0	7.4	0
1973	5	136	1973-05-16	0.7	5.9	0
1973	5	137	1973-05-17	0.4	4	0
1973	5	138	1973-05-18	0	5.8	0
1973	5	139	1973-05-19	3.4	16.3	0
1973	5	140	1973-05-20	0	9.3	0
1973	5	141	1973-05-21	0	11.3	0
1973	5	142	1973-05-22	7.7	13.2	0
1973	5	143	1973-05-23	1.1	13.3	0
1973	5	144	1973-05-24	0	8.3	0
1973	5	145	1973-05-25	0	6.9	0
1973	5	146	1973-05-26	2	9.4	0
1973	5	147	1973-05-27	2.8	10	0
1973	5	148	1973-05-28	1	9.7	0
1973	5	149	1973-05-29	0.1	13.4	0
1973	5	150	1973-05-30	0	14.1	0
1973	5	151	1973-05-31	0	15.8	0
1973	6	152	1973-06-01	2.9	17.6	0
1973	6	153	1973-06-02	0	15.5	0
1973	6	154	1973-06-03	4.1	14.5	0
1973	6	155	1973-06-04	3.6	14.3	0
1973	6	156	1973-06-05	0	13.6	0
1973	6	157	1973-06-06	0.1	13.8	0
1973	6	158	1973-06-07	0	14	0
1973	6	159	1973-06-08	3.5	13.2	0
1973	6	160	1973-06-09	0	12.7	0
1973	6	161	1973-06-10	3.5	13.4	0
1973	6	162	1973-06-11	0	10.2	0
1973	6	163	1973-06-12	2	8	0
1973	6	164	1973-06-13	1	11.5	0
1973	6	165	1973-06-14	0.4	10.9	0
1973	6	166	1973-06-15	0.7	9.4	0
1973	6	167	1973-06-16	0	10.5	0
1973	6	168	1973-06-17	0	11.1	0
1973	6	169	1973-06-18	0	12.7	0
1973	6	170	1973-06-19	0	15.4	0
1973	6	171	1973-06-20	0	16.6	0
1973	6	172	1973-06-21	0	17.3	0
1973	6	173	1973-06-22	0	18.2	0
1973	6	174	1973-06-23	0	20.2	0
1973	6	175	1973-06-24	0	20.9	0
1973	6	176	1973-06-25	0	17.2	0
1973	6	177	1973-06-26	0	18.2	0
1973	6	178	1973-06-27	5.5	18	0
1973	6	179	1973-06-28	0.1	19.1	0
1973	6	180	1973-06-29	0	18.6	0
1973	6	181	1973-06-30	0.2	16.8	0
1973	7	182	1973-07-01	0	17	0
1973	7	183	1973-07-02	0	20.3	0
1973	7	184	1973-07-03	0	22.1	0
1973	7	185	1973-07-04	0	21.7	0
1973	7	186	1973-07-05	0	20.7	0
1973	7	187	1973-07-06	0	20.8	0
1973	7	188	1973-07-07	0	21.5	0
1973	7	189	1973-07-08	0	20.8	0
1973	7	190	1973-07-09	0	18.4	0
1973	7	191	1973-07-10	0	18.5	0
1973	7	192	1973-07-11	0	16.8	0
1973	7	193	1973-07-12	0.1	16.3	0
1973	7	194	1973-07-13	3.6	17.7	0
1973	7	195	1973-07-14	15.5	17.4	0
1973	7	196	1973-07-15	0	18.3	0
1973	7	197	1973-07-16	6.4	19.4	0
1973	7	198	1973-07-17	0	20.9	0
1973	7	199	1973-07-18	11.5	17.6	0
1973	7	200	1973-07-19	0	20.9	0
1973	7	201	1973-07-20	1.3	21	0
1973	7	202	1973-07-21	4.8	17	0
1973	7	203	1973-07-22	1.9	15.8	0
1973	7	204	1973-07-23	2.8	15.9	0
1973	7	205	1973-07-24	1.2	13.2	0
1973	7	206	1973-07-25	0	16.7	0
1973	7	207	1973-07-26	0	18.4	0
1973	7	208	1973-07-27	0	18.9	0
1973	7	209	1973-07-28	0	14	0
1973	7	210	1973-07-29	0	15.4	0
1973	7	211	1973-07-30	0.5	15.9	0
1973	7	212	1973-07-31	20.5	14.9	0
1973	8	213	1973-08-01	0	14.2	0
1973	8	214	1973-08-02	0	16.2	0
1973	8	215	1973-08-03	1.5	16.5	0
1973	8	216	1973-08-04	10.1	15.7	0
1973	8	217	1973-08-05	1.4	16.4	0
1973	8	218	1973-08-06	1.2	15.3	0
1973	8	219	1973-08-07	0.6	17.5	0
1973	8	220	1973-08-08	1.6	13.2	0
1973	8	221	1973-08-09	0	11.8	0
1973	8	222	1973-08-10	7.9	11.5	0
1973	8	223	1973-08-11	0	15	0
1973	8	224	1973-08-12	0	13.2	0
1973	8	225	1973-08-13	0	13	0
1973	8	226	1973-08-14	0	14	0
1973	8	227	1973-08-15	0	17.3	0
1973	8	228	1973-08-16	0	15.3	0
1973	8	229	1973-08-17	0	18	0
1973	8	230	1973-08-18	19.2	17.8	0
1973	8	231	1973-08-19	0	13.6	0
1973	8	232	1973-08-20	5.9	9.5	0
1973	8	233	1973-08-21	0.1	8.7	0
1973	8	234	1973-08-22	0.1	8.2	0
1973	8	235	1973-08-23	7.1	9.4	0
1973	8	236	1973-08-24	2.3	8	0
1973	8	237	1973-08-25	0.6	7.3	0
1973	8	238	1973-08-26	1.4	6.1	0
1973	8	239	1973-08-27	2.3	6.3	0
1973	8	240	1973-08-28	0	11.5	0
1973	8	241	1973-08-29	0	10	0
1973	8	242	1973-08-30	0	11.6	0
1973	8	243	1973-08-31	0.2	13.5	0
1973	9	244	1973-09-01	0	11.3	0
1973	9	245	1973-09-02	0.5	9	0
1973	9	246	1973-09-03	0	10.1	0
1973	9	247	1973-09-04	0	9.8	0
1973	9	248	1973-09-05	12.6	7.6	0
1973	9	249	1973-09-06	3	8.5	0
1973	9	250	1973-09-07	0	5.8	0
1973	9	251	1973-09-08	1.9	7.2	0
1973	9	252	1973-09-09	4.1	6.6	0
1973	9	253	1973-09-10	1.7	6.5	0
1973	9	254	1973-09-11	4.2	4	0
1973	9	255	1973-09-12	0.4	2.8	0
1973	9	256	1973-09-13	4.6	2.2	0
1973	9	257	1973-09-14	0	3.5	0
1973	9	258	1973-09-15	1	2.5	0
1973	9	259	1973-09-16	0.3	4.8	0
1973	9	260	1973-09-17	0	4.7	0
1973	9	261	1973-09-18	0	5.8	0
1973	9	262	1973-09-19	0	6.3	0
1973	9	263	1973-09-20	0	5.1	0
1973	9	264	1973-09-21	0.2	4.9	0
1973	9	265	1973-09-22	0	1.2	0
1973	9	266	1973-09-23	0	0.8	0
1973	9	267	1973-09-24	0	1	0
1973	9	268	1973-09-25	0	0.2	0
1973	9	269	1973-09-26	0	0.3	0
1973	9	270	1973-09-27	0	2.2	0
1973	9	271	1973-09-28	1.1	4.1	0
1973	9	272	1973-09-29	14	7.4	0
1973	9	273	1973-09-30	5.2	8.5	0
1973	10	274	1973-10-01	0.3	6.1	0
1973	10	275	1973-10-02	1	5.8	0
1973	10	276	1973-10-03	0	7.7	0
1973	10	277	1973-10-04	0	11.7	0
1973	10	278	1973-10-05	0	7.3	0
1973	10	279	1973-10-06	0	0.6	0
1973	10	280	1973-10-07	0.2	0.9	0
1973	10	281	1973-10-08	2.9	3.6	0
1973	10	282	1973-10-09	19	1.3	0
1973	10	283	1973-10-10	0.1	-3	1
1973	10	284	1973-10-11	0.5	-3.5	1
1973	10	285	1973-10-12	0.1	-1.3	2
1973	10	286	1973-10-13	0	-4.7	3
1973	10	287	1973-10-14	0.6	1.1	3
1973	10	288	1973-10-15	1.3	1.8	2
1973	10	289	1973-10-16	0.4	-0.4	0
1973	10	290	1973-10-17	0	-0.8	0
1973	10	291	1973-10-18	0.4	-4.3	0
1973	10	292	1973-10-19	0.1	-3.8	1
1973	10	293	1973-10-20	0.6	-4.7	1
1973	10	294	1973-10-21	0.2	-6.5	1
1973	10	295	1973-10-22	0	-5	1
1973	10	296	1973-10-23	0	-6.8	2
1973	10	297	1973-10-24	0	-5.2	2
1973	10	298	1973-10-25	2.8	2.7	0
1973	10	299	1973-10-26	0.1	4.6	0
1973	10	300	1973-10-27	0	2	0
1973	10	301	1973-10-28	6.5	4.5	0
1973	10	302	1973-10-29	0	0	0
1973	10	303	1973-10-30	1.4	-3	0
1973	10	304	1973-10-31	0	-5.6	1
1973	11	305	1973-11-01	0	-0.7	1
1973	11	306	1973-11-02	0	1.2	1
1973	11	307	1973-11-03	0.2	1.3	1
1973	11	308	1973-11-04	0	2.2	0
1973	11	309	1973-11-05	1.9	5.8	0
1973	11	310	1973-11-06	4.1	5.2	0
1973	11	311	1973-11-07	4.4	0.7	0
1973	11	312	1973-11-08	1.8	-0.8	0
1973	11	313	1973-11-09	0	3.5	0
1973	11	314	1973-11-10	0	-0.5	0
1973	11	315	1973-11-11	3.1	-3.1	0
1973	11	316	1973-11-12	0.1	-8	4
1973	11	317	1973-11-13	1.5	-6.7	2
1973	11	318	1973-11-14	1.8	-6.2	19
1973	11	319	1973-11-15	0.1	-12.3	20
1973	11	320	1973-11-16	0.1	-9.6	22
1973	11	321	1973-11-17	0.1	-11	22
1973	11	322	1973-11-18	0.1	-9	22
1973	11	323	1973-11-19	2.5	-4.8	22
1973	11	324	1973-11-20	0.4	-5.7	23
1973	11	325	1973-11-21	0.3	-11.8	23
1973	11	326	1973-11-22	3.1	-1	27
1973	11	327	1973-11-23	0.2	-3.3	24
1973	11	328	1973-11-24	0.1	-16	25
1973	11	329	1973-11-25	0.5	-14.9	25
1973	11	330	1973-11-26	3.5	-7.2	26
1973	11	331	1973-11-27	0.2	-4.6	37
1973	11	332	1973-11-28	1.2	-5.6	37
1973	11	333	1973-11-29	3.2	-5.1	39
1973	11	334	1973-11-30	0.4	-12.3	40
1973	12	335	1973-12-01	0.1	-19.4	41
1973	12	336	1973-12-02	0.6	-22.4	41
1973	12	337	1973-12-03	3.1	-5.6	42
1973	12	338	1973-12-04	0.3	-9.6	43
1973	12	339	1973-12-05	0	-25.1	43
1973	12	340	1973-12-06	0	-26	43
1973	12	341	1973-12-07	0	-28.8	43
1973	12	342	1973-12-08	0	-30.1	43
1973	12	343	1973-12-09	0.7	-27.7	43
1973	12	344	1973-12-10	1.2	-6.7	44
1973	12	345	1973-12-11	0	-0.1	40
1973	12	346	1973-12-12	0	-7.6	35
1973	12	347	1973-12-13	0	-13.4	35
1973	12	348	1973-12-14	0	-9.2	35
1973	12	349	1973-12-15	0	-22.3	35
1973	12	350	1973-12-16	0.3	-12.7	35
1973	12	351	1973-12-17	1.1	-5.4	37
1973	12	352	1973-12-18	0.3	-8.9	39
1973	12	353	1973-12-19	0	-14.8	40
1973	12	354	1973-12-20	0	-17.7	40
1973	12	355	1973-12-21	0.1	-13.9	40
1973	12	356	1973-12-22	3.6	-7.4	40
1973	12	357	1973-12-23	1.4	-5.8	42
1973	12	358	1973-12-24	0.3	-8.3	43
1973	12	359	1973-12-25	0	-4.5	43
1973	12	360	1973-12-26	0.7	-2.1	43
1973	12	361	1973-12-27	0	-2.7	44
1973	12	362	1973-12-28	0	1.7	42
1973	12	363	1973-12-29	0	-0.7	41
1973	12	364	1973-12-30	1.6	3.2	40
1973	12	365	1973-12-31	0.1	-1.4	33
1974	1	1	1974-01-01	0.1	-5.7	33
1974	1	2	1974-01-02	0.6	-7.9	33
1974	1	3	1974-01-03	0.1	-0.8	34
1974	1	4	1974-01-04	0.1	0	34
1974	1	5	1974-01-05	0	-2.2	34
1974	1	6	1974-01-06	0	-1	34
1974	1	7	1974-01-07	0.1	-0.5	34
1974	1	8	1974-01-08	0.1	-3.6	32
1974	1	9	1974-01-09	0	-6.4	30
1974	1	10	1974-01-10	0	-3.7	30
1974	1	11	1974-01-11	0	-6.9	30
1974	1	12	1974-01-12	0.1	-10.6	30
1974	1	13	1974-01-13	0.7	-6	30
1974	1	14	1974-01-14	1	-3.8	32
1974	1	15	1974-01-15	2.6	-1	30
1974	1	16	1974-01-16	4.7	-3.5	35
1974	1	17	1974-01-17	0	-7	40
1974	1	18	1974-01-18	3.4	-2.9	40
1974	1	19	1974-01-19	0.1	0.1	41
1974	1	20	1974-01-20	0	-4.1	41
1974	1	21	1974-01-21	1.2	-4.8	35
1974	1	22	1974-01-22	0	-1.4	36
1974	1	23	1974-01-23	0.1	-13.7	36
1974	1	24	1974-01-24	3.9	-5.4	36
1974	1	25	1974-01-25	0	-3	39
1974	1	26	1974-01-26	1	-3.5	39
1974	1	27	1974-01-27	0.1	-3.5	40
1974	1	28	1974-01-28	0.1	-6.2	40
1974	1	29	1974-01-29	3.1	-2.9	41
1974	1	30	1974-01-30	3.4	-0.9	41
1974	1	31	1974-01-31	3.3	-0.4	45
1974	2	32	1974-02-01	0.7	1.3	42
1974	2	33	1974-02-02	1	-4.3	42
1974	2	34	1974-02-03	0.5	-0.8	42
1974	2	35	1974-02-04	8.6	-1.9	42
1974	2	36	1974-02-05	0.1	-7.6	48
1974	2	37	1974-02-06	0.1	-1.7	48
1974	2	38	1974-02-07	3.4	-1.2	48
1974	2	39	1974-02-08	3.7	0	50
1974	2	40	1974-02-09	0	-3.3	53
1974	2	41	1974-02-10	1	-5.1	54
1974	2	42	1974-02-11	2.4	-1.4	56
1974	2	43	1974-02-12	7.4	1.8	55
1974	2	44	1974-02-13	0.1	2.1	45
1974	2	45	1974-02-14	0	-2.1	43
1974	2	46	1974-02-15	0.1	-1	42
1974	2	47	1974-02-16	0	-0.5	42
1974	2	48	1974-02-17	1.6	-0.1	42
1974	2	49	1974-02-18	0.2	-3.5	42
1974	2	50	1974-02-19	0.8	-5.9	43
1974	2	51	1974-02-20	0.2	-6.3	44
1974	2	52	1974-02-21	0.7	-1.7	45
1974	2	53	1974-02-22	0.3	2	45
1974	2	54	1974-02-23	0.1	1.2	35
1974	2	55	1974-02-24	0	-2.6	32
1974	2	56	1974-02-25	0	-1.4	32
1974	2	57	1974-02-26	0	0	32
1974	2	58	1974-02-27	0	-1.1	32
1974	2	59	1974-02-28	0	-0.2	32
1974	3	60	1974-03-01	0	-0.3	30
1974	3	61	1974-03-02	0	-3.3	30
1974	3	62	1974-03-03	0	-6	30
1974	3	63	1974-03-04	0	-4.2	30
1974	3	64	1974-03-05	0	-7	30
1974	3	65	1974-03-06	0	-7	30
1974	3	66	1974-03-07	0	-5.8	30
1974	3	67	1974-03-08	0	-7.4	30
1974	3	68	1974-03-09	0	-5.3	30
1974	3	69	1974-03-10	0	-3.9	30
1974	3	70	1974-03-11	0	-7.9	30
1974	3	71	1974-03-12	0	-8	30
1974	3	72	1974-03-13	0.1	-4	30
1974	3	73	1974-03-14	0	-3.6	30
1974	3	74	1974-03-15	1.3	-3	30
1974	3	75	1974-03-16	3.5	-3.3	31
1974	3	76	1974-03-17	0.9	-2.4	33
1974	3	77	1974-03-18	1	-2	36
1974	3	78	1974-03-19	0	-0.1	35
1974	3	79	1974-03-20	0.1	-2.1	33
1974	3	80	1974-03-21	3.3	0.6	33
1974	3	81	1974-03-22	0.2	-1.9	40
1974	3	82	1974-03-23	0	-5.7	41
1974	3	83	1974-03-24	0	-4.9	41
1974	3	84	1974-03-25	0	2	40
1974	3	85	1974-03-26	0	-1	35
1974	3	86	1974-03-27	0	-1	35
1974	3	87	1974-03-28	0	-1.9	34
1974	3	88	1974-03-29	0	-2.3	34
1974	3	89	1974-03-30	0	-1.3	34
1974	3	90	1974-03-31	0	-0.3	34
1974	4	91	1974-04-01	0	1.8	34
1974	4	92	1974-04-02	0	1.4	34
1974	4	93	1974-04-03	0	1.6	33
1974	4	94	1974-04-04	0	2.8	29
1974	4	95	1974-04-05	0.1	3	28
1974	4	96	1974-04-06	0	4.6	25
1974	4	97	1974-04-07	0	2.3	22
1974	4	98	1974-04-08	0.1	2.9	17
1974	4	99	1974-04-09	0	-1.7	16
1974	4	100	1974-04-10	0	-3	14
1974	4	101	1974-04-11	0.1	-4.1	14
1974	4	102	1974-04-12	0.2	-3	12
1974	4	103	1974-04-13	0	-2.8	12
1974	4	104	1974-04-14	0.2	0.7	12
1974	4	105	1974-04-15	0.1	1.1	11
1974	4	106	1974-04-16	0	-0.1	8
1974	4	107	1974-04-17	0.1	1.6	7
1974	4	108	1974-04-18	0	1.5	5
1974	4	109	1974-04-19	1	0.4	0
1974	4	110	1974-04-20	0.1	2.6	0
1974	4	111	1974-04-21	0	-0.2	0
1974	4	112	1974-04-22	0	-0.5	0
1974	4	113	1974-04-23	0	0.8	0
1974	4	114	1974-04-24	0	1.9	0
1974	4	115	1974-04-25	0	1.6	0
1974	4	116	1974-04-26	0	3.6	0
1974	4	117	1974-04-27	0	5.3	0
1974	4	118	1974-04-28	0	6	0
1974	4	119	1974-04-29	0	5.9	0
1974	4	120	1974-04-30	0	5.3	0
1974	5	121	1974-05-01	0	3.8	0
1974	5	122	1974-05-02	0	4.9	0
1974	5	123	1974-05-03	0	1.6	0
1974	5	124	1974-05-04	0	-0.7	0
1974	5	125	1974-05-05	0	0	0
1974	5	126	1974-05-06	0	3	0
1974	5	127	1974-05-07	0.6	5.1	0
1974	5	128	1974-05-08	4.5	1.1	1
1974	5	129	1974-05-09	0	3	0
1974	5	130	1974-05-10	0	4.8	0
1974	5	131	1974-05-11	0	6.1	0
1974	5	132	1974-05-12	0	7.5	0
1974	5	133	1974-05-13	0	8.6	0
1974	5	134	1974-05-14	0	9.8	0
1974	5	135	1974-05-15	0	11.5	0
1974	5	136	1974-05-16	0	14.7	0
1974	5	137	1974-05-17	0	12.9	0
1974	5	138	1974-05-18	0	11.4	0
1974	5	139	1974-05-19	0	6.8	0
1974	5	140	1974-05-20	0	5.8	0
1974	5	141	1974-05-21	0	7.7	0
1974	5	142	1974-05-22	0.2	10.5	0
1974	5	143	1974-05-23	2.7	10.7	0
1974	5	144	1974-05-24	0.1	5.3	0
1974	5	145	1974-05-25	1.5	5.9	0
1974	5	146	1974-05-26	5.8	4.9	0
1974	5	147	1974-05-27	0.1	6.9	0
1974	5	148	1974-05-28	0	7.6	0
1974	5	149	1974-05-29	4	8.3	0
1974	5	150	1974-05-30	6.4	7.7	0
1974	5	151	1974-05-31	0.4	7.1	0
1974	6	152	1974-06-01	0	8.5	0
1974	6	153	1974-06-02	0	10.5	0
1974	6	154	1974-06-03	2.1	9.7	0
1974	6	155	1974-06-04	7.6	9.2	0
1974	6	156	1974-06-05	0.3	8.4	0
1974	6	157	1974-06-06	0	10.5	0
1974	6	158	1974-06-07	3.3	11.1	0
1974	6	159	1974-06-08	0.1	11	0
1974	6	160	1974-06-09	0	10	0
1974	6	161	1974-06-10	10	9.8	0
1974	6	162	1974-06-11	0	13.1	0
1974	6	163	1974-06-12	0	14.4	0
1974	6	164	1974-06-13	0	16.9	0
1974	6	165	1974-06-14	0	17.9	0
1974	6	166	1974-06-15	0	20.9	0
1974	6	167	1974-06-16	0	21.6	0
1974	6	168	1974-06-17	0	20.2	0
1974	6	169	1974-06-18	0	19.2	0
1974	6	170	1974-06-19	0	21.1	0
1974	6	171	1974-06-20	0.2	20.5	0
1974	6	172	1974-06-21	0.5	20.4	0
1974	6	173	1974-06-22	5.8	17.7	0
1974	6	174	1974-06-23	0	15.4	0
1974	6	175	1974-06-24	1.7	12.1	0
1974	6	176	1974-06-25	10.2	10.3	0
1974	6	177	1974-06-26	2	11.3	0
1974	6	178	1974-06-27	8.6	12.1	0
1974	6	179	1974-06-28	0.3	12.5	0
1974	6	180	1974-06-29	2.8	13.5	0
1974	6	181	1974-06-30	3.1	13.3	0
1974	7	182	1974-07-01	2.7	13.2	0
1974	7	183	1974-07-02	1.4	13.6	0
1974	7	184	1974-07-03	0.9	12.5	0
1974	7	185	1974-07-04	0.2	15	0
1974	7	186	1974-07-05	5	13.9	0
1974	7	187	1974-07-06	0.5	14	0
1974	7	188	1974-07-07	1.2	15.3	0
1974	7	189	1974-07-08	0	17.3	0
1974	7	190	1974-07-09	0.5	17.1	0
1974	7	191	1974-07-10	22.2	16.8	0
1974	7	192	1974-07-11	7.2	17.4	0
1974	7	193	1974-07-12	14.6	15.3	0
1974	7	194	1974-07-13	8.7	15.7	0
1974	7	195	1974-07-14	3.4	15.5	0
1974	7	196	1974-07-15	3.6	15.2	0
1974	7	197	1974-07-16	0	16.3	0
1974	7	198	1974-07-17	12.1	14	0
1974	7	199	1974-07-18	0.1	17.4	0
1974	7	200	1974-07-19	3.2	15.2	0
1974	7	201	1974-07-20	5	16.9	0
1974	7	202	1974-07-21	3	16.2	0
1974	7	203	1974-07-22	0.1	16	0
1974	7	204	1974-07-23	0.2	17.2	0
1974	7	205	1974-07-24	1.8	16.3	0
1974	7	206	1974-07-25	0	15.5	0
1974	7	207	1974-07-26	4.1	15.6	0
1974	7	208	1974-07-27	2.1	13.4	0
1974	7	209	1974-07-28	0.9	12	0
1974	7	210	1974-07-29	5.5	12.5	0
1974	7	211	1974-07-30	0.1	12.4	0
1974	7	212	1974-07-31	0.7	14.2	0
1974	8	213	1974-08-01	0.3	13.9	0
1974	8	214	1974-08-02	3.6	14.1	0
1974	8	215	1974-08-03	0.1	14.3	0
1974	8	216	1974-08-04	2.4	12.9	0
1974	8	217	1974-08-05	0.5	13.6	0
1974	8	218	1974-08-06	12	10.8	0
1974	8	219	1974-08-07	7.3	10.8	0
1974	8	220	1974-08-08	2.3	11.3	0
1974	8	221	1974-08-09	0	12.7	0
1974	8	222	1974-08-10	0	13.3	0
1974	8	223	1974-08-11	3.4	12.9	0
1974	8	224	1974-08-12	13.4	14.7	0
1974	8	225	1974-08-13	0	14.8	0
1974	8	226	1974-08-14	0.2	13.2	0
1974	8	227	1974-08-15	0	13.6	0
1974	8	228	1974-08-16	0	15	0
1974	8	229	1974-08-17	3.7	12.9	0
1974	8	230	1974-08-18	14.6	12.5	0
1974	8	231	1974-08-19	6	12.1	0
1974	8	232	1974-08-20	2.7	11	0
1974	8	233	1974-08-21	0	11.2	0
1974	8	234	1974-08-22	0	14.6	0
1974	8	235	1974-08-23	0	14.3	0
1974	8	236	1974-08-24	16.3	11.1	0
1974	8	237	1974-08-25	0	14.4	0
1974	8	238	1974-08-26	0	15.4	0
1974	8	239	1974-08-27	0	17	0
1974	8	240	1974-08-28	0	16.6	0
1974	8	241	1974-08-29	7.2	17.7	0
1974	8	242	1974-08-30	0	14.5	0
1974	8	243	1974-08-31	0	11.7	0
1974	9	244	1974-09-01	0	10.5	0
1974	9	245	1974-09-02	0	12.7	0
1974	9	246	1974-09-03	0	14	0
1974	9	247	1974-09-04	10.2	15.4	0
1974	9	248	1974-09-05	11.8	13.9	0
1974	9	249	1974-09-06	12.5	14	0
1974	9	250	1974-09-07	1.3	12.8	0
1974	9	251	1974-09-08	2.5	13.1	0
1974	9	252	1974-09-09	0	12.9	0
1974	9	253	1974-09-10	1.6	12.7	0
1974	9	254	1974-09-11	2.1	9.3	0
1974	9	255	1974-09-12	8.1	9.3	0
1974	9	256	1974-09-13	0	8.5	0
1974	9	257	1974-09-14	0	6	0
1974	9	258	1974-09-15	0.4	8.4	0
1974	9	259	1974-09-16	0	12.2	0
1974	9	260	1974-09-17	1.9	12.7	0
1974	9	261	1974-09-18	1.4	12.9	0
1974	9	262	1974-09-19	0.1	7.1	0
1974	9	263	1974-09-20	0	6.7	0
1974	9	264	1974-09-21	0.5	6.9	0
1974	9	265	1974-09-22	3.2	10.6	0
1974	9	266	1974-09-23	0.3	10.2	0
1974	9	267	1974-09-24	0	9.8	0
1974	9	268	1974-09-25	3.4	8.8	0
1974	9	269	1974-09-26	20.6	10.9	0
1974	9	270	1974-09-27	0	9.8	0
1974	9	271	1974-09-28	0	7.6	0
1974	9	272	1974-09-29	3.1	10.5	0
1974	9	273	1974-09-30	0.4	12.1	0
1974	10	274	1974-10-01	0.8	8.7	0
1974	10	275	1974-10-02	4.1	8.9	0
1974	10	276	1974-10-03	13.9	10.1	0
1974	10	277	1974-10-04	1.8	7.6	0
1974	10	278	1974-10-05	6.2	8	0
1974	10	279	1974-10-06	0.2	8	0
1974	10	280	1974-10-07	0	6.2	0
1974	10	281	1974-10-08	0	3.8	0
1974	10	282	1974-10-09	0.8	0.9	0
1974	10	283	1974-10-10	9.8	1	0
1974	10	284	1974-10-11	0	4.6	0
1974	10	285	1974-10-12	0	4.3	0
1974	10	286	1974-10-13	0	2.6	0
1974	10	287	1974-10-14	0	2.4	0
1974	10	288	1974-10-15	0	1.5	0
1974	10	289	1974-10-16	0	1.7	0
1974	10	290	1974-10-17	0	1	0
1974	10	291	1974-10-18	0.1	1.4	0
1974	10	292	1974-10-19	0	0.1	0
1974	10	293	1974-10-20	0	-1.3	0
1974	10	294	1974-10-21	0.3	-0.3	0
1974	10	295	1974-10-22	0	2.8	0
1974	10	296	1974-10-23	0	-0.7	0
1974	10	297	1974-10-24	0	-2.4	0
1974	10	298	1974-10-25	0.4	-0.5	0
1974	10	299	1974-10-26	0.9	1.3	0
1974	10	300	1974-10-27	2.2	1.5	0
1974	10	301	1974-10-28	3	1.9	0
1974	10	302	1974-10-29	3	2	0
1974	10	303	1974-10-30	1.4	2.7	0
1974	10	304	1974-10-31	0.3	2.3	0
1974	11	305	1974-11-01	0.4	1.4	0
1974	11	306	1974-11-02	0.2	0.3	0
1974	11	307	1974-11-03	0.8	1	0
1974	11	308	1974-11-04	2.1	-0.6	0
1974	11	309	1974-11-05	0.4	0.4	3
1974	11	310	1974-11-06	1.4	1.5	0
1974	11	311	1974-11-07	0	-0.3	0
1974	11	312	1974-11-08	0	-1.5	0
1974	11	313	1974-11-09	0	-0.7	0
1974	11	314	1974-11-10	9.1	-0.4	0
1974	11	315	1974-11-11	7.5	1.7	8
1974	11	316	1974-11-12	5	3.9	0
1974	11	317	1974-11-13	2.6	3.9	0
1974	11	318	1974-11-14	0.4	-6.7	0
1974	11	319	1974-11-15	9.2	-2	3
1974	11	320	1974-11-16	0	0.6	0
1974	11	321	1974-11-17	15.7	1.1	2
1974	11	322	1974-11-18	1	0.1	5
1974	11	323	1974-11-19	0	0.1	3
1974	11	324	1974-11-20	0.1	-3.2	3
1974	11	325	1974-11-21	0	-4.5	3
1974	11	326	1974-11-22	0	-5	3
1974	11	327	1974-11-23	0	-2.2	3
1974	11	328	1974-11-24	0.1	0.4	3
1974	11	329	1974-11-25	2.4	0.6	2
1974	11	330	1974-11-26	3.2	0.1	6
1974	11	331	1974-11-27	3	0.3	5
1974	11	332	1974-11-28	0.7	-0.2	5
1974	11	333	1974-11-29	1.8	-1.6	8
1974	11	334	1974-11-30	1.2	-0.9	10
1974	12	335	1974-12-01	1.6	-1.3	12
1974	12	336	1974-12-02	1.3	-1.7	13
1974	12	337	1974-12-03	0	-0.1	14
1974	12	338	1974-12-04	2.8	-3.4	12
1974	12	339	1974-12-05	2.4	1.4	10
1974	12	340	1974-12-06	0.2	0.3	9
1974	12	341	1974-12-07	2	-0.5	9
1974	12	342	1974-12-08	0.5	1.1	9
1974	12	343	1974-12-09	3.7	2.5	4
1974	12	344	1974-12-10	0.2	2.2	0
1974	12	345	1974-12-11	0.5	1.5	0
1974	12	346	1974-12-12	6.5	0.5	0
1974	12	347	1974-12-13	5.8	-0.2	8
1974	12	348	1974-12-14	0.1	0.3	8
1974	12	349	1974-12-15	2	1.9	3
1974	12	350	1974-12-16	0.1	0.7	1
1974	12	351	1974-12-17	0.5	0.6	1
1974	12	352	1974-12-18	2.3	-2.7	1
1974	12	353	1974-12-19	0.3	-1.5	5
1974	12	354	1974-12-20	2.1	-2.4	6
1974	12	355	1974-12-21	0.2	1.2	5
1974	12	356	1974-12-22	0.2	2.6	3
1974	12	357	1974-12-23	0	0.9	1
1974	12	358	1974-12-24	0.1	2.3	0
1974	12	359	1974-12-25	5.6	2.9	0
1974	12	360	1974-12-26	5.2	0.9	0
1974	12	361	1974-12-27	1.1	-0.6	0
1974	12	362	1974-12-28	0.1	-6.5	3
1974	12	363	1974-12-29	0	-8.5	3
1974	12	364	1974-12-30	0	-7.8	3
1974	12	365	1974-12-31	0.4	-12.4	3
1975	1	1	1975-01-01	1	-2.2	5
1975	1	2	1975-01-02	0	2.4	3
1975	1	3	1975-01-03	0.7	1.9	2
1975	1	4	1975-01-04	0	-1.1	1
1975	1	5	1975-01-05	3.8	-2.7	1
1975	1	6	1975-01-06	0.3	-5.5	10
1975	1	7	1975-01-07	0.6	-12.5	10
1975	1	8	1975-01-08	0.1	-12.7	12
1975	1	9	1975-01-09	0.2	-14.7	12
1975	1	10	1975-01-10	2.2	-5.8	11
1975	1	11	1975-01-11	0.1	-17.2	12
1975	1	12	1975-01-12	1.9	-14.1	12
1975	1	13	1975-01-13	4.6	-1.3	12
1975	1	14	1975-01-14	0.7	-0.8	9
1975	1	15	1975-01-15	0.2	3.6	4
1975	1	16	1975-01-16	0	4.9	3
1975	1	17	1975-01-17	0.8	0.1	0
1975	1	18	1975-01-18	0.1	-5.6	1
1975	1	19	1975-01-19	2.5	-4.5	1
1975	1	20	1975-01-20	0.1	-2.9	4
1975	1	21	1975-01-21	0.6	0.7	4
1975	1	22	1975-01-22	0.4	1.8	0
1975	1	23	1975-01-23	2.6	1.9	0
1975	1	24	1975-01-24	0.5	1.1	1
1975	1	25	1975-01-25	0	-0.7	1
1975	1	26	1975-01-26	0.1	-2.3	1
1975	1	27	1975-01-27	0	-1.2	1
1975	1	28	1975-01-28	0	-1.6	1
1975	1	29	1975-01-29	0.1	-2.8	1
1975	1	30	1975-01-30	0.1	-2.4	1
1975	1	31	1975-01-31	0	-4.5	1
1975	2	32	1975-02-01	0.9	-4.9	1
1975	2	33	1975-02-02	0	-1.1	2
1975	2	34	1975-02-03	0	1.8	1
1975	2	35	1975-02-04	0	3.3	0
1975	2	36	1975-02-05	0	1.5	0
1975	2	37	1975-02-06	0	2.4	0
1975	2	38	1975-02-07	0.1	-2.1	0
1975	2	39	1975-02-08	0.2	-2	0
1975	2	40	1975-02-09	0	-0.6	1
1975	2	41	1975-02-10	0	-5.4	0
1975	2	42	1975-02-11	0	-7	0
1975	2	43	1975-02-12	1	-2.9	1
1975	2	44	1975-02-13	0.1	-11.1	4
1975	2	45	1975-02-14	0.1	-16.2	4
1975	2	46	1975-02-15	0	-13.3	4
1975	2	47	1975-02-16	0	-12.5	4
1975	2	48	1975-02-17	0.1	-7.3	4
1975	2	49	1975-02-18	2	-8.9	4
1975	2	50	1975-02-19	0	-5.2	7
1975	2	51	1975-02-20	0	-5.9	7
1975	2	52	1975-02-21	0	-4.6	7
1975	2	53	1975-02-22	0	0	7
1975	2	54	1975-02-23	0	-1.4	4
1975	2	55	1975-02-24	0	0.1	3
1975	2	56	1975-02-25	0.2	-0.6	3
1975	2	57	1975-02-26	0	0.9	4
1975	2	58	1975-02-27	0	2.7	2
1975	2	59	1975-02-28	0	-2.6	1
1975	3	60	1975-03-01	0	-8.1	1
1975	3	61	1975-03-02	0.4	-5.4	1
1975	3	62	1975-03-03	2.6	-0.5	2
1975	3	63	1975-03-04	1	1	1
1975	3	64	1975-03-05	0.7	1.9	0
1975	3	65	1975-03-06	0	1.1	0
1975	3	66	1975-03-07	0.1	0.7	0
1975	3	67	1975-03-08	1.9	2.1	0
1975	3	68	1975-03-09	2.9	1.7	0
1975	3	69	1975-03-10	0	1.7	0
1975	3	70	1975-03-11	0	-0.9	0
1975	3	71	1975-03-12	0	-1.2	0
1975	3	72	1975-03-13	0	1	0
1975	3	73	1975-03-14	0	1.8	0
1975	3	74	1975-03-15	1.2	0.9	0
1975	3	75	1975-03-16	0.3	-1	1
1975	3	76	1975-03-17	0	-4.8	1
1975	3	77	1975-03-18	0	-4.7	1
1975	3	78	1975-03-19	0	-0.4	0
1975	3	79	1975-03-20	0	-3.3	0
1975	3	80	1975-03-21	0	-0.8	0
1975	3	81	1975-03-22	0	-0.2	0
1975	3	82	1975-03-23	0	1.1	0
1975	3	83	1975-03-24	0	0.9	0
1975	3	84	1975-03-25	0	2.2	0
1975	3	85	1975-03-26	0.3	1.3	0
1975	3	86	1975-03-27	1.2	0.1	1
1975	3	87	1975-03-28	0.2	-0.9	1
1975	3	88	1975-03-29	0	-0.4	0
1975	3	89	1975-03-30	0.1	-0.5	0
1975	3	90	1975-03-31	0	0.3	0
1975	4	91	1975-04-01	2	0	0
1975	4	92	1975-04-02	4.3	-0.4	4
1975	4	93	1975-04-03	1.2	-1.3	10
1975	4	94	1975-04-04	0	0.2	7
1975	4	95	1975-04-05	0	-0.2	6
1975	4	96	1975-04-06	0	1.4	3
1975	4	97	1975-04-07	4.2	1.4	0
1975	4	98	1975-04-08	2	0.5	2
1975	4	99	1975-04-09	0.1	1.7	0
1975	4	100	1975-04-10	0.6	0.7	0
1975	4	101	1975-04-11	0.3	0.2	0
1975	4	102	1975-04-12	0	0	0
1975	4	103	1975-04-13	0.4	-0.1	0
1975	4	104	1975-04-14	0	-1	0
1975	4	105	1975-04-15	0	-0.5	0
1975	4	106	1975-04-16	0	2.1	0
1975	4	107	1975-04-17	0	1.3	0
1975	4	108	1975-04-18	0	4.3	0
1975	4	109	1975-04-19	0	5.8	0
1975	4	110	1975-04-20	0	5.8	0
1975	4	111	1975-04-21	1.4	4.6	0
1975	4	112	1975-04-22	1.9	4.8	0
1975	4	113	1975-04-23	0.4	5.2	0
1975	4	114	1975-04-24	1.3	3.8	0
1975	4	115	1975-04-25	0	4.5	0
1975	4	116	1975-04-26	0	4	0
1975	4	117	1975-04-27	2.6	5.2	0
1975	4	118	1975-04-28	0	4.3	0
1975	4	119	1975-04-29	0	6.3	0
1975	4	120	1975-04-30	0	12.5	0
1975	5	121	1975-05-01	0	10	0
1975	5	122	1975-05-02	2.1	6.8	0
1975	5	123	1975-05-03	0	7	0
1975	5	124	1975-05-04	0	3.9	0
1975	5	125	1975-05-05	0	5.9	0
1975	5	126	1975-05-06	0	9.6	0
1975	5	127	1975-05-07	0	9.8	0
1975	5	128	1975-05-08	0	12.2	0
1975	5	129	1975-05-09	0	11.7	0
1975	5	130	1975-05-10	0	16.1	0
1975	5	131	1975-05-11	4.6	16	0
1975	5	132	1975-05-12	11.6	10.6	0
1975	5	133	1975-05-13	15.9	9.6	0
1975	5	134	1975-05-14	0	8.8	0
1975	5	135	1975-05-15	0.8	14.4	0
1975	5	136	1975-05-16	0	17.2	0
1975	5	137	1975-05-17	0	17.9	0
1975	5	138	1975-05-18	0	11.8	0
1975	5	139	1975-05-19	0	13.1	0
1975	5	140	1975-05-20	1.1	16.1	0
1975	5	141	1975-05-21	2.8	12.3	0
1975	5	142	1975-05-22	3.2	7.7	0
1975	5	143	1975-05-23	1.5	7.7	0
1975	5	144	1975-05-24	0	5.4	0
1975	5	145	1975-05-25	0	6.4	0
1975	5	146	1975-05-26	0	7.3	0
1975	5	147	1975-05-27	2	9	0
1975	5	148	1975-05-28	0.9	5.3	0
1975	5	149	1975-05-29	0	0.7	0
1975	5	150	1975-05-30	0	3.2	0
1975	5	151	1975-05-31	4.1	5.1	0
1975	6	152	1975-06-01	0.9	4.8	0
1975	6	153	1975-06-02	1.1	5.3	0
1975	6	154	1975-06-03	1.1	7.4	0
1975	6	155	1975-06-04	3.8	7.8	0
1975	6	156	1975-06-05	0	9.8	0
1975	6	157	1975-06-06	0	11.6	0
1975	6	158	1975-06-07	0	13.3	0
1975	6	159	1975-06-08	0	17.5	0
1975	6	160	1975-06-09	0	14.8	0
1975	6	161	1975-06-10	0	9.5	0
1975	6	162	1975-06-11	0	11.4	0
1975	6	163	1975-06-12	3.4	15.3	0
1975	6	164	1975-06-13	9.7	11	0
1975	6	165	1975-06-14	1.7	8.4	0
1975	6	166	1975-06-15	0	11.5	0
1975	6	167	1975-06-16	3	10.8	0
1975	6	168	1975-06-17	1.8	11.3	0
1975	6	169	1975-06-18	0	12.4	0
1975	6	170	1975-06-19	0	14.4	0
1975	6	171	1975-06-20	0	18.8	0
1975	6	172	1975-06-21	2.3	19.5	0
1975	6	173	1975-06-22	0	12.5	0
1975	6	174	1975-06-23	0.4	13.6	0
1975	6	175	1975-06-24	0	13.6	0
1975	6	176	1975-06-25	0	11.7	0
1975	6	177	1975-06-26	0.1	11.5	0
1975	6	178	1975-06-27	5.2	10.6	0
1975	6	179	1975-06-28	0	10.6	0
1975	6	180	1975-06-29	0	13.4	0
1975	6	181	1975-06-30	0	14.1	0
1975	7	182	1975-07-01	0	15.5	0
1975	7	183	1975-07-02	0	16.1	0
1975	7	184	1975-07-03	0	16	0
1975	7	185	1975-07-04	0	12	0
1975	7	186	1975-07-05	0	12.3	0
1975	7	187	1975-07-06	0	13.8	0
1975	7	188	1975-07-07	0	12.6	0
1975	7	189	1975-07-08	0	10.4	0
1975	7	190	1975-07-09	0	12.4	0
1975	7	191	1975-07-10	0	16.3	0
1975	7	192	1975-07-11	0	19.3	0
1975	7	193	1975-07-12	1.4	16.9	0
1975	7	194	1975-07-13	6.8	14.6	0
1975	7	195	1975-07-14	0	11.8	0
1975	7	196	1975-07-15	5.1	12.8	0
1975	7	197	1975-07-16	0	12	0
1975	7	198	1975-07-17	0.4	9.1	0
1975	7	199	1975-07-18	0	12.2	0
1975	7	200	1975-07-19	0	12.7	0
1975	7	201	1975-07-20	0	14.1	0
1975	7	202	1975-07-21	2	12.7	0
1975	7	203	1975-07-22	0.5	15.9	0
1975	7	204	1975-07-23	0	17.7	0
1975	7	205	1975-07-24	0	19.7	0
1975	7	206	1975-07-25	2.5	18.9	0
1975	7	207	1975-07-26	1.4	15.8	0
1975	7	208	1975-07-27	0	17.4	0
1975	7	209	1975-07-28	0	17.2	0
1975	7	210	1975-07-29	0	15.6	0
1975	7	211	1975-07-30	0	16.8	0
1975	7	212	1975-07-31	0	19.2	0
1975	8	213	1975-08-01	0	17.7	0
1975	8	214	1975-08-02	0	17.9	0
1975	8	215	1975-08-03	0	15.6	0
1975	8	216	1975-08-04	0	16.2	0
1975	8	217	1975-08-05	0	19.1	0
1975	8	218	1975-08-06	0	18.2	0
1975	8	219	1975-08-07	0	17.7	0
1975	8	220	1975-08-08	0	18.6	0
1975	8	221	1975-08-09	0	15.6	0
1975	8	222	1975-08-10	0	11.7	0
1975	8	223	1975-08-11	4.2	10	0
1975	8	224	1975-08-12	0	11.5	0
1975	8	225	1975-08-13	0	10.2	0
1975	8	226	1975-08-14	0.5	12	0
1975	8	227	1975-08-15	15	11.1	0
1975	8	228	1975-08-16	4.7	10.8	0
1975	8	229	1975-08-17	0.3	10.9	0
1975	8	230	1975-08-18	0	10.2	0
1975	8	231	1975-08-19	0	10.3	0
1975	8	232	1975-08-20	0	12.9	0
1975	8	233	1975-08-21	0	15.2	0
1975	8	234	1975-08-22	5.2	14.8	0
1975	8	235	1975-08-23	0.2	14.9	0
1975	8	236	1975-08-24	3.2	13	0
1975	8	237	1975-08-25	8.5	12.1	0
1975	8	238	1975-08-26	0	9.3	0
1975	8	239	1975-08-27	3.4	7.2	0
1975	8	240	1975-08-28	0	11.4	0
1975	8	241	1975-08-29	0	9.8	0
1975	8	242	1975-08-30	0	9.2	0
1975	8	243	1975-08-31	0	9.9	0
1975	9	244	1975-09-01	1.2	14.6	0
1975	9	245	1975-09-02	0	12.2	0
1975	9	246	1975-09-03	1.4	14	0
1975	9	247	1975-09-04	0	11.2	0
1975	9	248	1975-09-05	1.7	10.6	0
1975	9	249	1975-09-06	5.4	8	0
1975	9	250	1975-09-07	0	6.3	0
1975	9	251	1975-09-08	0	6.5	0
1975	9	252	1975-09-09	0	12.7	0
1975	9	253	1975-09-10	5	14.9	0
1975	9	254	1975-09-11	2.9	13.9	0
1975	9	255	1975-09-12	0	14.8	0
1975	9	256	1975-09-13	1.1	14.1	0
1975	9	257	1975-09-14	0.3	13	0
1975	9	258	1975-09-15	1.2	11.4	0
1975	9	259	1975-09-16	1.1	10.8	0
1975	9	260	1975-09-17	0	12.6	0
1975	9	261	1975-09-18	13.8	15.1	0
1975	9	262	1975-09-19	0.4	9.5	0
1975	9	263	1975-09-20	0	5.6	0
1975	9	264	1975-09-21	15.9	11.1	0
1975	9	265	1975-09-22	5.4	8.4	0
1975	9	266	1975-09-23	1.3	11.4	0
1975	9	267	1975-09-24	0	10.9	0
1975	9	268	1975-09-25	5.5	9.1	0
1975	9	269	1975-09-26	4.8	13.7	0
1975	9	270	1975-09-27	0.6	10.8	0
1975	9	271	1975-09-28	11.1	7.5	0
1975	9	272	1975-09-29	0	7.7	0
1975	9	273	1975-09-30	0	6	0
1975	10	274	1975-10-01	0	11.8	0
1975	10	275	1975-10-02	0	11.7	0
1975	10	276	1975-10-03	0	8.3	0
1975	10	277	1975-10-04	0	4.1	0
1975	10	278	1975-10-05	5.7	5.3	0
1975	10	279	1975-10-06	0	8.8	0
1975	10	280	1975-10-07	2	4.1	0
1975	10	281	1975-10-08	0.3	2.7	0
1975	10	282	1975-10-09	0	-0.3	0
1975	10	283	1975-10-10	0	-1.2	0
1975	10	284	1975-10-11	0	1.5	0
1975	10	285	1975-10-12	0	6.9	0
1975	10	286	1975-10-13	0	5.1	0
1975	10	287	1975-10-14	0	1.3	0
1975	10	288	1975-10-15	0.3	3.9	0
1975	10	289	1975-10-16	1.1	4.7	0
1975	10	290	1975-10-17	1.3	6.8	0
1975	10	291	1975-10-18	0	1.8	0
1975	10	292	1975-10-19	0	-2.2	0
1975	10	293	1975-10-20	0	1.6	0
1975	10	294	1975-10-21	0	-0.9	0
1975	10	295	1975-10-22	0	3.4	0
1975	10	296	1975-10-23	0	4.4	0
1975	10	297	1975-10-24	0	5	0
1975	10	298	1975-10-25	1.4	4.8	0
1975	10	299	1975-10-26	2.2	9.4	0
1975	10	300	1975-10-27	0.1	7.9	0
1975	10	301	1975-10-28	3.2	-1.5	0
1975	10	302	1975-10-29	1.1	1.1	1
1975	10	303	1975-10-30	0	-2.5	0
1975	10	304	1975-10-31	1.2	-6.5	0
1975	11	305	1975-11-01	0.1	-1.3	1
1975	11	306	1975-11-02	0	-5	2
1975	11	307	1975-11-03	1.6	0.2	3
1975	11	308	1975-11-04	2.1	3.7	0
1975	11	309	1975-11-05	0	5.6	0
1975	11	310	1975-11-06	0	3.7	0
1975	11	311	1975-11-07	0	-1	0
1975	11	312	1975-11-08	0	-0.3	0
1975	11	313	1975-11-09	0	7.4	0
1975	11	314	1975-11-10	0	3	0
1975	11	315	1975-11-11	0	-2.6	0
1975	11	316	1975-11-12	1.2	1.5	0
1975	11	317	1975-11-13	0	3.2	0
1975	11	318	1975-11-14	0.7	4	0
1975	11	319	1975-11-15	0	3.4	0
1975	11	320	1975-11-16	2.6	2.3	0
1975	11	321	1975-11-17	0.1	3.3	0
1975	11	322	1975-11-18	4.5	1.6	0
1975	11	323	1975-11-19	0.2	-4	3
1975	11	324	1975-11-20	0.8	-9.7	3
1975	11	325	1975-11-21	0.3	-8.8	4
1975	11	326	1975-11-22	1.4	-6.7	5
1975	11	327	1975-11-23	0.2	-9.6	7
1975	11	328	1975-11-24	0.1	1.2	6
1975	11	329	1975-11-25	0.1	2.7	0
1975	11	330	1975-11-26	0	3.1	0
1975	11	331	1975-11-27	0.6	1	0
1975	11	332	1975-11-28	1.8	-0.9	0
1975	11	333	1975-11-29	4.1	0.7	5
1975	11	334	1975-11-30	1.4	0.4	5
1975	12	335	1975-12-01	0.1	2	2
1975	12	336	1975-12-02	4.5	1.9	0
1975	12	337	1975-12-03	0.5	1.9	1
1975	12	338	1975-12-04	3.4	0.5	0
1975	12	339	1975-12-05	2.1	-0.4	3
1975	12	340	1975-12-06	0.1	-2.4	3
1975	12	341	1975-12-07	4.2	-4.1	3
1975	12	342	1975-12-08	0.7	-2.5	8
1975	12	343	1975-12-09	0	-15.3	8
1975	12	344	1975-12-10	0	-10.2	8
1975	12	345	1975-12-11	0.1	-8.6	8
1975	12	346	1975-12-12	0.3	0.8	8
1975	12	347	1975-12-13	0.3	-7.4	8
1975	12	348	1975-12-14	1.6	-3.4	9
1975	12	349	1975-12-15	0.2	1.1	5
1975	12	350	1975-12-16	0.1	-10	5
1975	12	351	1975-12-17	0	-18.4	6
1975	12	352	1975-12-18	1.6	-11.9	5
1975	12	353	1975-12-19	0	-7.7	7
1975	12	354	1975-12-20	0.9	-8.1	7
1975	12	355	1975-12-21	0.1	1.6	10
1975	12	356	1975-12-22	1.2	-1.6	7
1975	12	357	1975-12-23	0.1	-2.5	6
1975	12	358	1975-12-24	0.8	-10.3	5
1975	12	359	1975-12-25	0.1	-6	6
1975	12	360	1975-12-26	0	-9.8	6
1975	12	361	1975-12-27	3.5	-5	6
1975	12	362	1975-12-28	0	1	5
1975	12	363	1975-12-29	0	-2.8	3
1975	12	364	1975-12-30	2.3	0.9	3
1975	12	365	1975-12-31	0.1	-1	1
1976	1	1	1976-01-01	0.3	-6.3	1
1976	1	2	1976-01-02	0	-10.3	3
1976	1	3	1976-01-03	0	-20.8	3
1976	1	4	1976-01-04	0	-15.6	3
1976	1	5	1976-01-05	1.5	-15.5	3
1976	1	6	1976-01-06	0	-19.3	7
1976	1	7	1976-01-07	2.4	-7.7	7
1976	1	8	1976-01-08	1.5	-7	11
1976	1	9	1976-01-09	0.1	-19.2	13
1976	1	10	1976-01-10	0.3	-16.1	13
1976	1	11	1976-01-11	2.4	-9.1	14
1976	1	12	1976-01-12	0	-14.2	15
1976	1	13	1976-01-13	0.1	-19.6	15
1976	1	14	1976-01-14	0.2	-17.8	15
1976	1	15	1976-01-15	0.1	-20.4	15
1976	1	16	1976-01-16	0.3	-25.6	15
1976	1	17	1976-01-17	0.9	-20.5	15
1976	1	18	1976-01-18	1.6	-21.2	19
1976	1	19	1976-01-19	1.9	-4.1	21
1976	1	20	1976-01-20	1.6	-0.1	18
1976	1	21	1976-01-21	0.2	-0.8	18
1976	1	22	1976-01-22	0.3	-9.3	15
1976	1	23	1976-01-23	0.6	-9.7	15
1976	1	24	1976-01-24	0.4	-11.4	16
1976	1	25	1976-01-25	0.2	-14.9	17
1976	1	26	1976-01-26	1.6	-13.8	17
1976	1	27	1976-01-27	0.2	-21.2	18
1976	1	28	1976-01-28	0.1	-19.4	18
1976	1	29	1976-01-29	1	-15.7	18
1976	1	30	1976-01-30	3.3	-9.7	20
1976	1	31	1976-01-31	2.3	-9.8	23
1976	2	32	1976-02-01	0.1	-26.3	23
1976	2	33	1976-02-02	1	-17.7	23
1976	2	34	1976-02-03	0.8	-15.2	24
1976	2	35	1976-02-04	1.1	-21.6	25
1976	2	36	1976-02-05	0.1	-16.2	26
1976	2	37	1976-02-06	0.1	-9.1	26
1976	2	38	1976-02-07	0	-3.8	26
1976	2	39	1976-02-08	0	-5.9	26
1976	2	40	1976-02-09	0.4	-5.1	26
1976	2	41	1976-02-10	1	-2.6	26
1976	2	42	1976-02-11	1	-1.2	20
1976	2	43	1976-02-12	0.6	-5.6	16
1976	2	44	1976-02-13	0.1	-9.4	16
1976	2	45	1976-02-14	0.2	-13	16
1976	2	46	1976-02-15	0.1	-10.1	17
1976	2	47	1976-02-16	0	-2.2	17
1976	2	48	1976-02-17	0	2.6	16
1976	2	49	1976-02-18	0	-1.8	16
1976	2	50	1976-02-19	0.1	-3	15
1976	2	51	1976-02-20	0	-1.6	15
1976	2	52	1976-02-21	0	-4.7	14
1976	2	53	1976-02-22	0	-10.6	14
1976	2	54	1976-02-23	0	-9.5	14
1976	2	55	1976-02-24	1	-0.6	14
1976	2	56	1976-02-25	1.2	2	14
1976	2	57	1976-02-26	0	2.3	14
1976	2	58	1976-02-27	0	-1.1	13
1976	2	59	1976-02-28	0	-5.3	13
1976	2	60	1976-02-29	2.1	-6.1	13
1976	3	61	1976-03-01	3.1	-0.2	15
1976	3	62	1976-03-02	0.4	-3	17
1976	3	63	1976-03-03	0	-9.3	17
1976	3	64	1976-03-04	0	-13.9	17
1976	3	65	1976-03-05	0	-9.3	17
1976	3	66	1976-03-06	0	-9.6	17
1976	3	67	1976-03-07	0	-8.4	17
1976	3	68	1976-03-08	0.1	-8.3	17
1976	3	69	1976-03-09	0.6	-7.8	17
1976	3	70	1976-03-10	0.3	-8.3	18
1976	3	71	1976-03-11	1.1	-7.8	18
1976	3	72	1976-03-12	0.7	-9.3	19
1976	3	73	1976-03-13	2.1	-13.1	20
1976	3	74	1976-03-14	0.1	-14.2	21
1976	3	75	1976-03-15	0.1	-16	21
1976	3	76	1976-03-16	0.5	-13.2	21
1976	3	77	1976-03-17	0.4	-10.9	21
1976	3	78	1976-03-18	0.1	-16.2	21
1976	3	79	1976-03-19	0	-13.1	21
1976	3	80	1976-03-20	0	-17.6	21
1976	3	81	1976-03-21	0	-14.8	21
1976	3	82	1976-03-22	0	-11.3	21
1976	3	83	1976-03-23	2.8	-8.3	21
1976	3	84	1976-03-24	0.1	-2.3	23
1976	3	85	1976-03-25	0.4	-2.6	23
1976	3	86	1976-03-26	0.3	-1.3	23
1976	3	87	1976-03-27	0	-0.8	23
1976	3	88	1976-03-28	0	1.5	23
1976	3	89	1976-03-29	1.3	2.8	20
1976	3	90	1976-03-30	1.3	0.6	17
1976	3	91	1976-03-31	0	-0.7	17
1976	4	92	1976-04-01	0	-0.3	15
1976	4	93	1976-04-02	0	-0.6	17
1976	4	94	1976-04-03	0	-2.9	16
1976	4	95	1976-04-04	0	-2.7	16
1976	4	96	1976-04-05	2.3	-0.3	15
1976	4	97	1976-04-06	1.3	-0.1	17
1976	4	98	1976-04-07	1.2	-2.9	18
1976	4	99	1976-04-08	0	-3.5	19
1976	4	100	1976-04-09	0	-3.2	19
1976	4	101	1976-04-10	0	2.1	18
1976	4	102	1976-04-11	0	3.7	17
1976	4	103	1976-04-12	1	5	15
1976	4	104	1976-04-13	0	2.6	10
1976	4	105	1976-04-14	0	4.3	7
1976	4	106	1976-04-15	0	6.4	6
1976	4	107	1976-04-16	0	5.4	3
1976	4	108	1976-04-17	1	5.4	2
1976	4	109	1976-04-18	0	2.6	0
1976	4	110	1976-04-19	0	2.3	0
1976	4	111	1976-04-20	0.1	2	0
1976	4	112	1976-04-21	0	2.1	0
1976	4	113	1976-04-22	0	3.5	0
1976	4	114	1976-04-23	0	3.8	0
1976	4	115	1976-04-24	0	2	0
1976	4	116	1976-04-25	0.8	-0.2	0
1976	4	117	1976-04-26	0	-1.1	0
1976	4	118	1976-04-27	0	-1.9	0
1976	4	119	1976-04-28	0	-1	0
1976	4	120	1976-04-29	0	-1.8	0
1976	4	121	1976-04-30	2.3	-1	0
1976	5	122	1976-05-01	0	0	1
1976	5	123	1976-05-02	1.7	1.4	0
1976	5	124	1976-05-03	2.6	3	1
1976	5	125	1976-05-04	0.7	6	0
1976	5	126	1976-05-05	7.8	6.3	0
1976	5	127	1976-05-06	0.4	4.2	0
1976	5	128	1976-05-07	0.2	3.8	0
1976	5	129	1976-05-08	0	6	0
1976	5	130	1976-05-09	0	10.5	0
1976	5	131	1976-05-10	0.4	12.5	0
1976	5	132	1976-05-11	0	14.9	0
1976	5	133	1976-05-12	5.5	10.1	0
1976	5	134	1976-05-13	0	10.9	0
1976	5	135	1976-05-14	0.1	14.4	0
1976	5	136	1976-05-15	0	13.9	0
1976	5	137	1976-05-16	7.4	15.3	0
1976	5	138	1976-05-17	2.5	14.9	0
1976	5	139	1976-05-18	0	15.3	0
1976	5	140	1976-05-19	0	15	0
1976	5	141	1976-05-20	0	13.3	0
1976	5	142	1976-05-21	0	11.1	0
1976	5	143	1976-05-22	0	12	0
1976	5	144	1976-05-23	0	14.3	0
1976	5	145	1976-05-24	0	13.2	0
1976	5	146	1976-05-25	0.6	16.1	0
1976	5	147	1976-05-26	0	7.8	0
1976	5	148	1976-05-27	0	3.9	0
1976	5	149	1976-05-28	0	7.3	0
1976	5	150	1976-05-29	0	10.8	0
1976	5	151	1976-05-30	0	12.9	0
1976	5	152	1976-05-31	2.8	13.8	0
1976	6	153	1976-06-01	3.6	13.5	0
1976	6	154	1976-06-02	8.1	7.8	0
1976	6	155	1976-06-03	0.3	6.5	0
1976	6	156	1976-06-04	0	7.7	0
1976	6	157	1976-06-05	0	7.9	0
1976	6	158	1976-06-06	3.7	7.4	0
1976	6	159	1976-06-07	0.2	7.2	0
1976	6	160	1976-06-08	0	7.6	0
1976	6	161	1976-06-09	0	10.4	0
1976	6	162	1976-06-10	0	10	0
1976	6	163	1976-06-11	0	9.5	0
1976	6	164	1976-06-12	0	12.4	0
1976	6	165	1976-06-13	0	16.2	0
1976	6	166	1976-06-14	0	13.1	0
1976	6	167	1976-06-15	0	14.7	0
1976	6	168	1976-06-16	0	13.5	0
1976	6	169	1976-06-17	0	12.3	0
1976	6	170	1976-06-18	2	11.9	0
1976	6	171	1976-06-19	1.2	10.4	0
1976	6	172	1976-06-20	5.1	9.8	0
1976	6	173	1976-06-21	0.8	9.9	0
1976	6	174	1976-06-22	0	13.4	0
1976	6	175	1976-06-23	0	13.5	0
1976	6	176	1976-06-24	0.9	13.2	0
1976	6	177	1976-06-25	0.1	16.1	0
1976	6	178	1976-06-26	0.6	19	0
1976	6	179	1976-06-27	12.1	13.7	0
1976	6	180	1976-06-28	4.3	12.5	0
1976	6	181	1976-06-29	0	13.6	0
1976	6	182	1976-06-30	0.1	14.1	0
1976	7	183	1976-07-01	0	12.9	0
1976	7	184	1976-07-02	0.3	10.6	0
1976	7	185	1976-07-03	0	12.6	0
1976	7	186	1976-07-04	0	12.5	0
1976	7	187	1976-07-05	0	10.6	0
1976	7	188	1976-07-06	0	10.1	0
1976	7	189	1976-07-07	3	9.4	0
1976	7	190	1976-07-08	0	12.5	0
1976	7	191	1976-07-09	1	13.7	0
1976	7	192	1976-07-10	0	14.8	0
1976	7	193	1976-07-11	0	13.6	0
1976	7	194	1976-07-12	0	14.4	0
1976	7	195	1976-07-13	0	16	0
1976	7	196	1976-07-14	3.6	15	0
1976	7	197	1976-07-15	0.2	12.8	0
1976	7	198	1976-07-16	10.5	14.9	0
1976	7	199	1976-07-17	25	15.8	0
1976	7	200	1976-07-18	0	16.9	0
1976	7	201	1976-07-19	0	16.3	0
1976	7	202	1976-07-20	0	17.9	0
1976	7	203	1976-07-21	0	18.8	0
1976	7	204	1976-07-22	0	15.3	0
1976	7	205	1976-07-23	0	14.2	0
1976	7	206	1976-07-24	0	17.2	0
1976	7	207	1976-07-25	1.7	16.7	0
1976	7	208	1976-07-26	1.3	15.5	0
1976	7	209	1976-07-27	7.3	14.3	0
1976	7	210	1976-07-28	7.5	14	0
1976	7	211	1976-07-29	2.4	11.4	0
1976	7	212	1976-07-30	2	11.2	0
1976	7	213	1976-07-31	14.5	11.4	0
1976	8	214	1976-08-01	0	12.6	0
1976	8	215	1976-08-02	0.3	12.9	0
1976	8	216	1976-08-03	0.4	11.8	0
1976	8	217	1976-08-04	0	13.3	0
1976	8	218	1976-08-05	0	12.5	0
1976	8	219	1976-08-06	0	12.5	0
1976	8	220	1976-08-07	0	13.8	0
1976	8	221	1976-08-08	0	14.5	0
1976	8	222	1976-08-09	0	16	0
1976	8	223	1976-08-10	0	16.6	0
1976	8	224	1976-08-11	0	17.5	0
1976	8	225	1976-08-12	0	17.4	0
1976	8	226	1976-08-13	0.1	16.1	0
1976	8	227	1976-08-14	0	16.6	0
1976	8	228	1976-08-15	0	16.9	0
1976	8	229	1976-08-16	0	16.9	0
1976	8	230	1976-08-17	0	17.2	0
1976	8	231	1976-08-18	0	12.4	0
1976	8	232	1976-08-19	2.7	11.7	0
1976	8	233	1976-08-20	0	9.9	0
1976	8	234	1976-08-21	0	10.7	0
1976	8	235	1976-08-22	0	12.4	0
1976	8	236	1976-08-23	0	12.3	0
1976	8	237	1976-08-24	0	13.6	0
1976	8	238	1976-08-25	0.9	10.2	0
1976	8	239	1976-08-26	2.3	9.9	0
1976	8	240	1976-08-27	0	11.5	0
1976	8	241	1976-08-28	0	13.7	0
1976	8	242	1976-08-29	0	14.8	0
1976	8	243	1976-08-30	1.2	16	0
1976	8	244	1976-08-31	7.9	10.8	0
1976	9	245	1976-09-01	7.8	6.6	0
1976	9	246	1976-09-02	0	7.5	0
1976	9	247	1976-09-03	0.1	7.5	0
1976	9	248	1976-09-04	8.1	6.7	0
1976	9	249	1976-09-05	2.5	7.6	0
1976	9	250	1976-09-06	2	9.5	0
1976	9	251	1976-09-07	0	6.7	0
1976	9	252	1976-09-08	0	5.5	0
1976	9	253	1976-09-09	0.1	4	0
1976	9	254	1976-09-10	12.3	5.6	0
1976	9	255	1976-09-11	3.7	11.6	0
1976	9	256	1976-09-12	0.2	10.3	0
1976	9	257	1976-09-13	0	9.6	0
1976	9	258	1976-09-14	9.8	12	0
1976	9	259	1976-09-15	4.1	7.1	0
1976	9	260	1976-09-16	0	3.6	0
1976	9	261	1976-09-17	0	2.4	0
1976	9	262	1976-09-18	0	2.8	0
1976	9	263	1976-09-19	0	3.9	0
1976	9	264	1976-09-20	0	4.6	0
1976	9	265	1976-09-21	0	6.8	0
1976	9	266	1976-09-22	0	5.3	0
1976	9	267	1976-09-23	0.5	6.3	0
1976	9	268	1976-09-24	0	1.5	0
1976	9	269	1976-09-25	0.2	2.1	0
1976	9	270	1976-09-26	0.1	4.3	0
1976	9	271	1976-09-27	0.6	1.8	0
1976	9	272	1976-09-28	0	1.2	0
1976	9	273	1976-09-29	0	0.2	0
1976	9	274	1976-09-30	0	2	0
1976	10	275	1976-10-01	0	4.2	0
1976	10	276	1976-10-02	0	0.1	0
1976	10	277	1976-10-03	0	2.8	0
1976	10	278	1976-10-04	0	4.2	0
1976	10	279	1976-10-05	0	2.7	0
1976	10	280	1976-10-06	0	1.6	0
1976	10	281	1976-10-07	6.8	1.9	0
1976	10	282	1976-10-08	0.1	5.1	0
1976	10	283	1976-10-09	0	4.2	0
1976	10	284	1976-10-10	1.7	2	0
1976	10	285	1976-10-11	0.2	-0.6	1
1976	10	286	1976-10-12	0	-6.1	0
1976	10	287	1976-10-13	0	-5.4	0
1976	10	288	1976-10-14	0	-5.1	0
1976	10	289	1976-10-15	0	-4	0
1976	10	290	1976-10-16	0	-2.7	0
1976	10	291	1976-10-17	0	-2.1	0
1976	10	292	1976-10-18	0	-2.1	0
1976	10	293	1976-10-19	0	-2.8	0
1976	10	294	1976-10-20	0	-3.5	0
1976	10	295	1976-10-21	0	-0.3	0
1976	10	296	1976-10-22	0	1.3	0
1976	10	297	1976-10-23	1.8	2.8	0
1976	10	298	1976-10-24	0	3.6	0
1976	10	299	1976-10-25	0.3	2.7	0
1976	10	300	1976-10-26	0.2	1.4	0
1976	10	301	1976-10-27	0.1	-4.7	0
1976	10	302	1976-10-28	0	-3.9	0
1976	10	303	1976-10-29	0.2	-0.4	0
1976	10	304	1976-10-30	0.3	-0.8	0
1976	10	305	1976-10-31	0.1	-2.4	0
1976	11	306	1976-11-01	2.4	-5.2	0
1976	11	307	1976-11-02	0.1	-6.5	3
1976	11	308	1976-11-03	0.1	-7.9	3
1976	11	309	1976-11-04	0	-8.6	3
1976	11	310	1976-11-05	2.4	-2.9	3
1976	11	311	1976-11-06	2	2.7	3
1976	11	312	1976-11-07	1.6	2.6	0
1976	11	313	1976-11-08	8.1	5.3	0
1976	11	314	1976-11-09	3.7	4.7	0
1976	11	315	1976-11-10	2.3	5.3	0
1976	11	316	1976-11-11	9.3	4.6	0
1976	11	317	1976-11-12	11.8	3.3	0
1976	11	318	1976-11-13	1.6	-0.2	0
1976	11	319	1976-11-14	0	-6.7	0
1976	11	320	1976-11-15	0	-9.3	0
1976	11	321	1976-11-16	1.4	-2.5	0
1976	11	322	1976-11-17	0	-0.7	0
1976	11	323	1976-11-18	0.9	-0.6	0
1976	11	324	1976-11-19	0.2	-0.3	0
1976	11	325	1976-11-20	1.4	1.3	0
1976	11	326	1976-11-21	0	2.2	0
1976	11	327	1976-11-22	0.3	-1.5	0
1976	11	328	1976-11-23	0	-3.3	1
1976	11	329	1976-11-24	0.6	-10.1	1
1976	11	330	1976-11-25	0.2	-9.4	3
1976	11	331	1976-11-26	2.9	-1.4	3
1976	11	332	1976-11-27	1.1	1	3
1976	11	333	1976-11-28	1.2	-1	0
1976	11	334	1976-11-29	0.3	3	0
1976	11	335	1976-11-30	7.9	1.7	0
1976	12	336	1976-12-01	2.8	0.8	0
1976	12	337	1976-12-02	1.9	1.3	0
1976	12	338	1976-12-03	0.1	1	0
1976	12	339	1976-12-04	0.1	2.6	0
1976	12	340	1976-12-05	0	1.1	0
1976	12	341	1976-12-06	0.1	1.6	0
1976	12	342	1976-12-07	1.1	0.9	0
1976	12	343	1976-12-08	0.4	0.9	2
1976	12	344	1976-12-09	0.1	0.1	0
1976	12	345	1976-12-10	1.4	-1.7	0
1976	12	346	1976-12-11	0.2	-1.6	3
1976	12	347	1976-12-12	0.1	-2.7	2
1976	12	348	1976-12-13	0.1	-10.6	3
1976	12	349	1976-12-14	0.3	-7	3
1976	12	350	1976-12-15	0	-4.1	3
1976	12	351	1976-12-16	0.1	-4.6	3
1976	12	352	1976-12-17	1.5	-4.8	3
1976	12	353	1976-12-18	0.1	-7.6	5
1976	12	354	1976-12-19	2.1	-8.2	5
1976	12	355	1976-12-20	0.4	-6.7	7
1976	12	356	1976-12-21	0.2	-8	8
1976	12	357	1976-12-22	0	-16.5	8
1976	12	358	1976-12-23	0.8	-5.4	8
1976	12	359	1976-12-24	0.4	-5.1	8
1976	12	360	1976-12-25	0	-12.9	8
1976	12	361	1976-12-26	0	-15.7	8
1976	12	362	1976-12-27	0	-25.4	8
1976	12	363	1976-12-28	0.2	-22.2	8
1976	12	364	1976-12-29	0.1	-21.3	8
1976	12	365	1976-12-30	0.1	-7.1	8
1976	12	366	1976-12-31	0.5	-4.7	8
1977	1	1	1977-01-01	0.1	-4.5	9
1977	1	2	1977-01-02	0.1	-2.8	9
1977	1	3	1977-01-03	0.1	-4	9
1977	1	4	1977-01-04	0.1	-0.1	9
1977	1	5	1977-01-05	2	1.3	9
1977	1	6	1977-01-06	0.3	0.9	4
1977	1	7	1977-01-07	1.8	-2.6	2
1977	1	8	1977-01-08	0.1	-7.4	4
1977	1	9	1977-01-09	0.1	-12	4
1977	1	10	1977-01-10	0.1	-12.1	4
1977	1	11	1977-01-11	2.4	-9.5	4
1977	1	12	1977-01-12	1.6	-5.2	15
1977	1	13	1977-01-13	1.3	-2.5	18
1977	1	14	1977-01-14	0.6	-1.8	20
1977	1	15	1977-01-15	0	-5	20
1977	1	16	1977-01-16	0.1	-5.6	20
1977	1	17	1977-01-17	0.1	-13.2	20
1977	1	18	1977-01-18	0.7	-7.5	20
1977	1	19	1977-01-19	2.2	-5.6	21
1977	1	20	1977-01-20	0.6	-9.9	23
1977	1	21	1977-01-21	0.1	-11.1	23
1977	1	22	1977-01-22	1.4	-7.3	24
1977	1	23	1977-01-23	1.4	-10.3	32
1977	1	24	1977-01-24	0.8	-13.4	35
1977	1	25	1977-01-25	1.4	-11.6	36
1977	1	26	1977-01-26	2.2	-7.1	36
1977	1	27	1977-01-27	3.9	-4.6	40
1977	1	28	1977-01-28	0.4	-2.1	45
1977	1	29	1977-01-29	1.1	-5.4	45
1977	1	30	1977-01-30	8.8	-4.8	47
1977	1	31	1977-01-31	1.3	-3.2	55
1977	2	32	1977-02-01	1.9	-5	55
1977	2	33	1977-02-02	1.9	-4.5	56
1977	2	34	1977-02-03	0.2	-5.1	56
1977	2	35	1977-02-04	0.2	-3.7	56
1977	2	36	1977-02-05	0.9	-3.3	56
1977	2	37	1977-02-06	0.3	-2.6	56
1977	2	38	1977-02-07	0.8	-4.6	56
1977	2	39	1977-02-08	0.7	-8.7	57
1977	2	40	1977-02-09	1.9	-11.3	57
1977	2	41	1977-02-10	0.3	-13	59
1977	2	42	1977-02-11	0.1	-23.3	59
1977	2	43	1977-02-12	0.1	-22	59
1977	2	44	1977-02-13	0.1	-18.8	59
1977	2	45	1977-02-14	0.1	-9.9	59
1977	2	46	1977-02-15	0.2	-6.8	59
1977	2	47	1977-02-16	0.9	-12.7	59
1977	2	48	1977-02-17	3.4	-10.1	59
1977	2	49	1977-02-18	0.5	-11.3	60
1977	2	50	1977-02-19	0	-11.3	60
1977	2	51	1977-02-20	0.1	-7.6	60
1977	2	52	1977-02-21	0.1	-3.9	60
1977	2	53	1977-02-22	1.3	-4.4	60
1977	2	54	1977-02-23	1.8	-6.9	62
1977	2	55	1977-02-24	2.1	-10.3	63
1977	2	56	1977-02-25	0.1	-14.5	64
1977	2	57	1977-02-26	0	-18.8	64
1977	2	58	1977-02-27	0.1	-15.4	64
1977	2	59	1977-02-28	0.1	-11.4	64
1977	3	60	1977-03-01	1.2	-11.4	64
1977	3	61	1977-03-02	0.1	-10.3	64
1977	3	62	1977-03-03	0	-14	64
1977	3	63	1977-03-04	2.7	-10.7	64
1977	3	64	1977-03-05	0	-7.9	64
1977	3	65	1977-03-06	0	-9.7	64
1977	3	66	1977-03-07	0.1	-6.2	64
1977	3	67	1977-03-08	0	2.3	64
1977	3	68	1977-03-09	0	2.5	63
1977	3	69	1977-03-10	0.5	1.6	62
1977	3	70	1977-03-11	0	1.4	30
1977	3	71	1977-03-12	0	2.8	30
1977	3	72	1977-03-13	0	2.6	30
1977	3	73	1977-03-14	0.3	-0.3	25
1977	3	74	1977-03-15	3.8	0.8	23
1977	3	75	1977-03-16	0.4	1	23
1977	3	76	1977-03-17	9.8	2.3	20
1977	3	77	1977-03-18	0.3	1.8	13
1977	3	78	1977-03-19	4	1.2	11
1977	3	79	1977-03-20	1.3	0.8	8
1977	3	80	1977-03-21	0	-2.6	6
1977	3	81	1977-03-22	0	-4.5	6
1977	3	82	1977-03-23	0	0.9	6
1977	3	83	1977-03-24	0	2.3	6
1977	3	84	1977-03-25	0	0.3	6
1977	3	85	1977-03-26	0.1	-3.7	6
1977	3	86	1977-03-27	0	-7.7	6
1977	3	87	1977-03-28	0	-8.7	6
1977	3	88	1977-03-29	0	-10.4	6
1977	3	89	1977-03-30	0.9	-9.8	6
1977	3	90	1977-03-31	0	0.9	6
1977	4	91	1977-04-01	0	-2.3	6
1977	4	92	1977-04-02	3.9	-0.8	6
1977	4	93	1977-04-03	1.1	0	6
1977	4	94	1977-04-04	0	-2.6	6
1977	4	95	1977-04-05	0	-5.4	6
1977	4	96	1977-04-06	0.3	-4.1	6
1977	4	97	1977-04-07	1.3	-4.5	6
1977	4	98	1977-04-08	0.5	-6.3	8
1977	4	99	1977-04-09	0	-9.7	8
1977	4	100	1977-04-10	0.1	-5.6	8
1977	4	101	1977-04-11	2.5	1.6	8
1977	4	102	1977-04-12	9	1.7	5
1977	4	103	1977-04-13	9.8	0.1	5
1977	4	104	1977-04-14	0.1	1.3	8
1977	4	105	1977-04-15	0	0.8	8
1977	4	106	1977-04-16	0	0	4
1977	4	107	1977-04-17	1.1	-0.2	4
1977	4	108	1977-04-18	0.4	1.3	4
1977	4	109	1977-04-19	2.5	-0.5	4
1977	4	110	1977-04-20	0	-0.1	4
1977	4	111	1977-04-21	1.6	2.9	4
1977	4	112	1977-04-22	1.4	2.5	2
1977	4	113	1977-04-23	0	2.4	0
1977	4	114	1977-04-24	19.6	-0.5	0
1977	4	115	1977-04-25	1.3	1.2	0
1977	4	116	1977-04-26	0	3	0
1977	4	117	1977-04-27	2.1	4.7	0
1977	4	118	1977-04-28	0.5	4.9	0
1977	4	119	1977-04-29	0.7	6.2	0
1977	4	120	1977-04-30	0	5	0
1977	5	121	1977-05-01	0	7	0
1977	5	122	1977-05-02	0	3.9	0
1977	5	123	1977-05-03	0	5.2	0
1977	5	124	1977-05-04	0	6.9	0
1977	5	125	1977-05-05	0	9.1	0
1977	5	126	1977-05-06	5.1	12	0
1977	5	127	1977-05-07	0.2	4.4	0
1977	5	128	1977-05-08	0	5.1	0
1977	5	129	1977-05-09	1	6.1	0
1977	5	130	1977-05-10	3.9	5.8	0
1977	5	131	1977-05-11	2.2	6.1	0
1977	5	132	1977-05-12	2.7	8.5	0
1977	5	133	1977-05-13	1.7	11.6	0
1977	5	134	1977-05-14	6.9	9.5	0
1977	5	135	1977-05-15	7.9	10.4	0
1977	5	136	1977-05-16	8.1	9.1	0
1977	5	137	1977-05-17	5.7	6.1	0
1977	5	138	1977-05-18	0	6.9	0
1977	5	139	1977-05-19	0	6.7	0
1977	5	140	1977-05-20	0	8	0
1977	5	141	1977-05-21	0	8.1	0
1977	5	142	1977-05-22	0	10.2	0
1977	5	143	1977-05-23	0	9	0
1977	5	144	1977-05-24	0	6.4	0
1977	5	145	1977-05-25	0	5.1	0
1977	5	146	1977-05-26	0	6.5	0
1977	5	147	1977-05-27	0.1	9.8	0
1977	5	148	1977-05-28	0	6.4	0
1977	5	149	1977-05-29	1	3.3	0
1977	5	150	1977-05-30	1	3.6	0
1977	5	151	1977-05-31	0	6.4	0
1977	6	152	1977-06-01	2.6	6.4	0
1977	6	153	1977-06-02	0	8.8	0
1977	6	154	1977-06-03	4.4	11.1	0
1977	6	155	1977-06-04	4.2	8.7	0
1977	6	156	1977-06-05	0.1	9.3	0
1977	6	157	1977-06-06	0.1	13.8	0
1977	6	158	1977-06-07	0	12.2	0
1977	6	159	1977-06-08	0	12.5	0
1977	6	160	1977-06-09	0	13.7	0
1977	6	161	1977-06-10	0	14.4	0
1977	6	162	1977-06-11	0.2	19.7	0
1977	6	163	1977-06-12	0	16.3	0
1977	6	164	1977-06-13	0	19.6	0
1977	6	165	1977-06-14	0	21.7	0
1977	6	166	1977-06-15	0	23.3	0
1977	6	167	1977-06-16	0	16.1	0
1977	6	168	1977-06-17	0	16.2	0
1977	6	169	1977-06-18	0	17.8	0
1977	6	170	1977-06-19	0.2	16.7	0
1977	6	171	1977-06-20	0.1	8.7	0
1977	6	172	1977-06-21	0.4	8.6	0
1977	6	173	1977-06-22	0	8.9	0
1977	6	174	1977-06-23	0.6	10.1	0
1977	6	175	1977-06-24	1.3	9	0
1977	6	176	1977-06-25	0	9.2	0
1977	6	177	1977-06-26	0	11.9	0
1977	6	178	1977-06-27	0	13.3	0
1977	6	179	1977-06-28	0.6	11.6	0
1977	6	180	1977-06-29	0.4	12.3	0
1977	6	181	1977-06-30	20.7	14.9	0
1977	7	182	1977-07-01	0	14.4	0
1977	7	183	1977-07-02	0.5	15.2	0
1977	7	184	1977-07-03	6.9	17.5	0
1977	7	185	1977-07-04	43.2	18.9	0
1977	7	186	1977-07-05	0	19	0
1977	7	187	1977-07-06	0	16.4	0
1977	7	188	1977-07-07	0	16.9	0
1977	7	189	1977-07-08	0	18.2	0
1977	7	190	1977-07-09	0.2	19.8	0
1977	7	191	1977-07-10	0	14.7	0
1977	7	192	1977-07-11	0.5	12.7	0
1977	7	193	1977-07-12	0	13.3	0
1977	7	194	1977-07-13	0	11.1	0
1977	7	195	1977-07-14	32.4	8	0
1977	7	196	1977-07-15	0.8	10.8	0
1977	7	197	1977-07-16	1	10.1	0
1977	7	198	1977-07-17	0.2	11	0
1977	7	199	1977-07-18	10.7	11.1	0
1977	7	200	1977-07-19	10.1	12.6	0
1977	7	201	1977-07-20	0	13.6	0
1977	7	202	1977-07-21	5.5	13.3	0
1977	7	203	1977-07-22	1.2	13.2	0
1977	7	204	1977-07-23	0.1	13.5	0
1977	7	205	1977-07-24	1.3	12.8	0
1977	7	206	1977-07-25	6.5	13.5	0
1977	7	207	1977-07-26	2.8	14.8	0
1977	7	208	1977-07-27	0	14.9	0
1977	7	209	1977-07-28	0	12.8	0
1977	7	210	1977-07-29	0	14.6	0
1977	7	211	1977-07-30	0	15.5	0
1977	7	212	1977-07-31	0	16.6	0
1977	8	213	1977-08-01	0	16.3	0
1977	8	214	1977-08-02	0	15.1	0
1977	8	215	1977-08-03	0	15.1	0
1977	8	216	1977-08-04	0	17.3	0
1977	8	217	1977-08-05	10.5	20.9	0
1977	8	218	1977-08-06	1	17.3	0
1977	8	219	1977-08-07	0	12.2	0
1977	8	220	1977-08-08	0	12.8	0
1977	8	221	1977-08-09	1.6	15.2	0
1977	8	222	1977-08-10	2.5	16.3	0
1977	8	223	1977-08-11	0.6	15	0
1977	8	224	1977-08-12	1.4	13.1	0
1977	8	225	1977-08-13	0	13.9	0
1977	8	226	1977-08-14	1.7	11.7	0
1977	8	227	1977-08-15	0	11.4	0
1977	8	228	1977-08-16	0.7	10.3	0
1977	8	229	1977-08-17	0	9.3	0
1977	8	230	1977-08-18	0.5	8.5	0
1977	8	231	1977-08-19	0	8.8	0
1977	8	232	1977-08-20	0.4	8.6	0
1977	8	233	1977-08-21	0	8	0
1977	8	234	1977-08-22	0.6	8.5	0
1977	8	235	1977-08-23	12.9	10.1	0
1977	8	236	1977-08-24	0.2	9.6	0
1977	8	237	1977-08-25	0	8.6	0
1977	8	238	1977-08-26	1.6	10.5	0
1977	8	239	1977-08-27	0.1	15.1	0
1977	8	240	1977-08-28	0	9.7	0
1977	8	241	1977-08-29	0	9.3	0
1977	8	242	1977-08-30	0	14.2	0
1977	8	243	1977-08-31	0.3	14	0
1977	9	244	1977-09-01	0	14.1	0
1977	9	245	1977-09-02	0	15	0
1977	9	246	1977-09-03	2	14.8	0
1977	9	247	1977-09-04	0	12.8	0
1977	9	248	1977-09-05	1.9	10.5	0
1977	9	249	1977-09-06	13.4	11.8	0
1977	9	250	1977-09-07	20.8	9.4	0
1977	9	251	1977-09-08	0	7.1	0
1977	9	252	1977-09-09	5.3	6.1	0
1977	9	253	1977-09-10	0	6.1	0
1977	9	254	1977-09-11	7.6	4.2	0
1977	9	255	1977-09-12	0.4	4.2	0
1977	9	256	1977-09-13	0	5.8	0
1977	9	257	1977-09-14	1.1	4	0
1977	9	258	1977-09-15	0.8	4.4	0
1977	9	259	1977-09-16	0.8	4.6	0
1977	9	260	1977-09-17	0.4	4.9	0
1977	9	261	1977-09-18	0	4.1	0
1977	9	262	1977-09-19	0	8.7	0
1977	9	263	1977-09-20	0	9.6	0
1977	9	264	1977-09-21	0.1	10.1	0
1977	9	265	1977-09-22	0	4.1	0
1977	9	266	1977-09-23	0.1	1.7	0
1977	9	267	1977-09-24	1.5	2.4	0
1977	9	268	1977-09-25	0.2	5.2	0
1977	9	269	1977-09-26	0.1	7.1	0
1977	9	270	1977-09-27	0	8	0
1977	9	271	1977-09-28	0.9	7.2	0
1977	9	272	1977-09-29	7	7	0
1977	9	273	1977-09-30	10.7	5	0
1977	10	274	1977-10-01	0.3	2.8	0
1977	10	275	1977-10-02	0.9	1.3	0
1977	10	276	1977-10-03	0.1	0.1	1
1977	10	277	1977-10-04	0.4	1.1	0
1977	10	278	1977-10-05	3.3	1.7	0
1977	10	279	1977-10-06	1.2	0.5	4
1977	10	280	1977-10-07	0.1	-0.2	5
1977	10	281	1977-10-08	0	-1.1	2
1977	10	282	1977-10-09	0	2.1	2
1977	10	283	1977-10-10	1.9	7.4	0
1977	10	284	1977-10-11	10.5	8.8	0
1977	10	285	1977-10-12	0.1	4.9	0
1977	10	286	1977-10-13	3.1	4.3	0
1977	10	287	1977-10-14	0	-2.6	0
1977	10	288	1977-10-15	0.8	0.2	0
1977	10	289	1977-10-16	2.7	1.8	0
1977	10	290	1977-10-17	2.1	5.4	0
1977	10	291	1977-10-18	0.1	8.4	0
1977	10	292	1977-10-19	0	1	0
1977	10	293	1977-10-20	0.8	0	0
1977	10	294	1977-10-21	1.5	6.1	0
1977	10	295	1977-10-22	0	7.1	0
1977	10	296	1977-10-23	0.3	4.3	0
1977	10	297	1977-10-24	6	8.7	0
1977	10	298	1977-10-25	5.7	6.3	0
1977	10	299	1977-10-26	0.3	6.1	0
1977	10	300	1977-10-27	0	3.1	0
1977	10	301	1977-10-28	2.1	7.3	0
1977	10	302	1977-10-29	3.8	5.1	0
1977	10	303	1977-10-30	0	2	0
1977	10	304	1977-10-31	0	8.2	0
1977	11	305	1977-11-01	0	7.8	0
1977	11	306	1977-11-02	0	6	0
1977	11	307	1977-11-03	0	2.5	0
1977	11	308	1977-11-04	2.1	2.1	0
1977	11	309	1977-11-05	0	4.5	0
1977	11	310	1977-11-06	3	3.4	0
1977	11	311	1977-11-07	0.2	6.3	0
1977	11	312	1977-11-08	1.9	5.9	0
1977	11	313	1977-11-09	0	2.2	0
1977	11	314	1977-11-10	0.1	1.2	0
1977	11	315	1977-11-11	2.8	2.5	0
1977	11	316	1977-11-12	6.1	4.8	0
1977	11	317	1977-11-13	2.3	3.1	0
1977	11	318	1977-11-14	0	1.6	0
1977	11	319	1977-11-15	0.5	2	0
1977	11	320	1977-11-16	0.8	0	0
1977	11	321	1977-11-17	0	-2.3	1
1977	11	322	1977-11-18	1.7	-2.6	1
1977	11	323	1977-11-19	0.1	-4.2	2
1977	11	324	1977-11-20	0	-6.7	2
1977	11	325	1977-11-21	2.5	-3.3	2
1977	11	326	1977-11-22	0.1	-1.3	4
1977	11	327	1977-11-23	0.6	-4.3	4
1977	11	328	1977-11-24	2	-3.9	5
1977	11	329	1977-11-25	2.2	-2.1	5
1977	11	330	1977-11-26	0	-5	6
1977	11	331	1977-11-27	0.3	-13	6
1977	11	332	1977-11-28	1.1	-7	7
1977	11	333	1977-11-29	0.7	-3.8	8
1977	11	334	1977-11-30	0.1	-3.6	8
1977	12	335	1977-12-01	0.3	-1	8
1977	12	336	1977-12-02	0	-3.2	8
1977	12	337	1977-12-03	0	-11.2	8
1977	12	338	1977-12-04	0	-8.7	8
1977	12	339	1977-12-05	0	-4.1	8
1977	12	340	1977-12-06	0	-4.3	8
1977	12	341	1977-12-07	0	-8.2	8
1977	12	342	1977-12-08	0.1	-7	8
1977	12	343	1977-12-09	0.1	-8.7	8
1977	12	344	1977-12-10	0.1	-4.7	8
1977	12	345	1977-12-11	0.1	-3.1	8
1977	12	346	1977-12-12	0	-2.3	8
1977	12	347	1977-12-13	0	1.6	7
1977	12	348	1977-12-14	0	1.4	0
1977	12	349	1977-12-15	0	1.6	0
1977	12	350	1977-12-16	0	2.4	0
1977	12	351	1977-12-17	0	1.5	0
1977	12	352	1977-12-18	0	-0.8	0
1977	12	353	1977-12-19	0.1	-1.1	0
1977	12	354	1977-12-20	0.1	-1.4	0
1977	12	355	1977-12-21	0.1	-9.8	0
1977	12	356	1977-12-22	0.1	-10.9	0
1977	12	357	1977-12-23	1.8	-9.5	0
1977	12	358	1977-12-24	0.7	-2.6	2
1977	12	359	1977-12-25	2.8	-10.3	3
1977	12	360	1977-12-26	1	-10.8	4
1977	12	361	1977-12-27	0	-19.1	4
1977	12	362	1977-12-28	0	-25.8	4
1977	12	363	1977-12-29	0.1	-17.4	4
1977	12	364	1977-12-30	0.6	-9.3	4
1977	12	365	1977-12-31	0.5	-8.6	6
1978	1	1	1978-01-01	1.3	-10.2	7
1978	1	2	1978-01-02	0.6	-5.6	10
1978	1	3	1978-01-03	0.4	-16.2	13
1978	1	4	1978-01-04	0.2	-10.6	13
1978	1	5	1978-01-05	0	-23.9	13
1978	1	6	1978-01-06	0.1	-11.5	13
1978	1	7	1978-01-07	0.3	0.7	13
1978	1	8	1978-01-08	0	1.7	8
1978	1	9	1978-01-09	0	0.5	8
1978	1	10	1978-01-10	0.5	0.9	6
1978	1	11	1978-01-11	0	-1.8	6
1978	1	12	1978-01-12	0	-14.8	6
1978	1	13	1978-01-13	1	-12.6	6
1978	1	14	1978-01-14	0.1	-6.1	7
1978	1	15	1978-01-15	0	-1.9	8
1978	1	16	1978-01-16	0	0.8	7
1978	1	17	1978-01-17	0.1	1	5
1978	1	18	1978-01-18	1.4	0.4	5
1978	1	19	1978-01-19	0.1	-3.9	5
1978	1	20	1978-01-20	0	-2.1	5
1978	1	21	1978-01-21	0.1	-3.6	5
1978	1	22	1978-01-22	0.1	-3.4	5
1978	1	23	1978-01-23	0.3	-10.5	6
1978	1	24	1978-01-24	2.7	-7.1	7
1978	1	25	1978-01-25	1.1	-8.6	11
1978	1	26	1978-01-26	0	-17.5	12
1978	1	27	1978-01-27	0	-26.1	12
1978	1	28	1978-01-28	2.1	-18.8	12
1978	1	29	1978-01-29	0.5	-9.8	14
1978	1	30	1978-01-30	0.1	-2.3	14
1978	1	31	1978-01-31	0.1	-4.7	14
1978	2	32	1978-02-01	0.1	-7.3	14
1978	2	33	1978-02-02	0.1	-9	14
1978	2	34	1978-02-03	0	-9	15
1978	2	35	1978-02-04	0	-14.2	15
1978	2	36	1978-02-05	0	-17.9	15
1978	2	37	1978-02-06	0	-19.4	15
1978	2	38	1978-02-07	0.2	-17.8	15
1978	2	39	1978-02-08	0.1	-11.4	16
1978	2	40	1978-02-09	0.1	-17	16
1978	2	41	1978-02-10	0.1	-17.6	16
1978	2	42	1978-02-11	0.1	-14.9	16
1978	2	43	1978-02-12	0	-21.5	16
1978	2	44	1978-02-13	0	-21.3	16
1978	2	45	1978-02-14	0	-25.5	16
1978	2	46	1978-02-15	0	-30.1	16
1978	2	47	1978-02-16	0.1	-19.8	16
1978	2	48	1978-02-17	0	-19.1	16
1978	2	49	1978-02-18	0.2	-22	16
1978	2	50	1978-02-19	0	-14.7	16
1978	2	51	1978-02-20	0	-15.9	16
1978	2	52	1978-02-21	0.1	-15.3	16
1978	2	53	1978-02-22	0	-18.4	16
1978	2	54	1978-02-23	0	-19.3	16
1978	2	55	1978-02-24	1.3	-10.7	16
1978	2	56	1978-02-25	0.6	-2.3	17
1978	2	57	1978-02-26	0.1	-0.6	14
1978	2	58	1978-02-27	0	-1.4	13
1978	2	59	1978-02-28	0.1	-0.3	13
1978	3	60	1978-03-01	0	1.1	10
1978	3	61	1978-03-02	0.2	1	9
1978	3	62	1978-03-03	1.1	1.2	8
1978	3	63	1978-03-04	0.6	1	5
1978	3	64	1978-03-05	0.6	0.9	5
1978	3	65	1978-03-06	3.1	0.8	4
1978	3	66	1978-03-07	0	0.8	4
1978	3	67	1978-03-08	0	-2.1	0
1978	3	68	1978-03-09	0.1	-1.8	4
1978	3	69	1978-03-10	0.1	1.7	4
1978	3	70	1978-03-11	0	-2.5	3
1978	3	71	1978-03-12	0	-3.4	3
1978	3	72	1978-03-13	7.4	0.6	3
1978	3	73	1978-03-14	1.6	-5	6
1978	3	74	1978-03-15	0	-13.1	9
1978	3	75	1978-03-16	0	-15.2	9
1978	3	76	1978-03-17	0.2	-14.4	9
1978	3	77	1978-03-18	0	-11.5	9
1978	3	78	1978-03-19	0	-13.6	10
1978	3	79	1978-03-20	0	-15	10
1978	3	80	1978-03-21	0	-15.2	10
1978	3	81	1978-03-22	0.1	-12.8	10
1978	3	82	1978-03-23	0	-14	10
1978	3	83	1978-03-24	0	-6.3	11
1978	3	84	1978-03-25	0.5	0.3	12
1978	3	85	1978-03-26	0.3	1.5	12
1978	3	86	1978-03-27	0.5	1.4	9
1978	3	87	1978-03-28	2	1.9	5
1978	3	88	1978-03-29	4.8	1.9	3
1978	3	89	1978-03-30	0	3.6	0
1978	3	90	1978-03-31	0	3.2	0
1978	4	91	1978-04-01	0	2.8	0
1978	4	92	1978-04-02	0	-1.1	0
1978	4	93	1978-04-03	0	-0.9	0
1978	4	94	1978-04-04	0	-2.2	0
1978	4	95	1978-04-05	0	-2.4	0
1978	4	96	1978-04-06	0.1	1.5	0
1978	4	97	1978-04-07	0	1.9	0
1978	4	98	1978-04-08	0	0.3	0
1978	4	99	1978-04-09	0.3	1.9	0
1978	4	100	1978-04-10	0.6	1.3	1
1978	4	101	1978-04-11	0	2.7	0
1978	4	102	1978-04-12	1.5	3.2	0
1978	4	103	1978-04-13	0	2.2	0
1978	4	104	1978-04-14	0	3.1	0
1978	4	105	1978-04-15	0	2.6	0
1978	4	106	1978-04-16	1.8	1.4	0
1978	4	107	1978-04-17	3.5	0.2	0
1978	4	108	1978-04-18	0.7	0.3	1
1978	4	109	1978-04-19	1.5	-0.7	1
1978	4	110	1978-04-20	0	-0.4	0
1978	4	111	1978-04-21	0	3.5	0
1978	4	112	1978-04-22	0.9	2.9	0
1978	4	113	1978-04-23	0	2.6	0
1978	4	114	1978-04-24	0	-2.9	0
1978	4	115	1978-04-25	0	-1.7	0
1978	4	116	1978-04-26	0.1	-1.8	0
1978	4	117	1978-04-27	0	-0.5	0
1978	4	118	1978-04-28	0	0	0
1978	4	119	1978-04-29	0	-1.1	0
1978	4	120	1978-04-30	0	0.3	0
1978	5	121	1978-05-01	0.1	2.9	0
1978	5	122	1978-05-02	0	3.7	0
1978	5	123	1978-05-03	0	3.6	0
1978	5	124	1978-05-04	0	2.9	0
1978	5	125	1978-05-05	0.5	2.4	0
1978	5	126	1978-05-06	0	2.8	0
1978	5	127	1978-05-07	0	3.5	0
1978	5	128	1978-05-08	0	3.7	0
1978	5	129	1978-05-09	0	1.7	0
1978	5	130	1978-05-10	0	1.5	0
1978	5	131	1978-05-11	0	4.1	0
1978	5	132	1978-05-12	0	6.4	0
1978	5	133	1978-05-13	0	6.7	0
1978	5	134	1978-05-14	0.1	6.7	0
1978	5	135	1978-05-15	5.6	8.6	0
1978	5	136	1978-05-16	0	13.2	0
1978	5	137	1978-05-17	2	14.2	0
1978	5	138	1978-05-18	0	13	0
1978	5	139	1978-05-19	0	15	0
1978	5	140	1978-05-20	0.5	18.1	0
1978	5	141	1978-05-21	0	16.4	0
1978	5	142	1978-05-22	0	14	0
1978	5	143	1978-05-23	0	14.6	0
1978	5	144	1978-05-24	0	12.9	0
1978	5	145	1978-05-25	0	12.9	0
1978	5	146	1978-05-26	0	12.5	0
1978	5	147	1978-05-27	0	11.1	0
1978	5	148	1978-05-28	0	11.9	0
1978	5	149	1978-05-29	0.1	12.3	0
1978	5	150	1978-05-30	0	14.2	0
1978	5	151	1978-05-31	0	14	0
1978	6	152	1978-06-01	0	11.9	0
1978	6	153	1978-06-02	0	12.2	0
1978	6	154	1978-06-03	0	17.1	0
1978	6	155	1978-06-04	0	14	0
1978	6	156	1978-06-05	0	15.2	0
1978	6	157	1978-06-06	0	18.9	0
1978	6	158	1978-06-07	1.2	17.4	0
1978	6	159	1978-06-08	26.6	15	0
1978	6	160	1978-06-09	0.4	14.5	0
1978	6	161	1978-06-10	2.2	11.4	0
1978	6	162	1978-06-11	5.3	11.4	0
1978	6	163	1978-06-12	0	11.3	0
1978	6	164	1978-06-13	0.2	12.2	0
1978	6	165	1978-06-14	0	10.2	0
1978	6	166	1978-06-15	0.1	12.6	0
1978	6	167	1978-06-16	0	8.4	0
1978	6	168	1978-06-17	0	6.3	0
1978	6	169	1978-06-18	0	9	0
1978	6	170	1978-06-19	0	11.1	0
1978	6	171	1978-06-20	0	14.8	0
1978	6	172	1978-06-21	0	15.8	0
1978	6	173	1978-06-22	0	17.6	0
[truncated: 14,802 more rows]

## Sheet: long-term TRENDS I
year	precipitation (January - March)	temperature (January - March)	snow depth (January - March)
1973	0.658889	-3.10556	5.46667
1974	0.814444	-3.03111	37.0222
1975	0.465556	-2.41	2.46667
1976	0.573626	-9.61758	17.1868
1977	0.921111	-6.26222	35.9556
1978	0.441111	-8.49222	10.1556
1979	0.471111	-8.43778	23.3222
1980	0.328571	-9.67473	24.1319
1981	0.748889	-8.44889	28.7111
1982	0.426667	-8.24222	40.6778
1983	1.03444	-6.51778	23.2444
1984	0.950549	-7.11099	57.989
1985	0.792222	-13.4589	12.4333
1986	0.514444	-8.82778	36.8444
1987	1.04778	-13.1889	29.0111
1988	1.15714	-5.49341	51.6923
1989	1.57111	-1.00778	8.08889
1990	1.3	-2.60333	12.7
1991	0.764444	-5.63333	6.78889
1992	1.15495	-2.19011	13.8462
1993	0.776667	-2.86889	4.48889
1994	0.585556	-8.53222	20.9778
1995	1.06556	-2.50889	5.4
1996	0.46044	-7.52747	22.9121
1997	0.873333	-4.84444	19.4889
1998	1.35778	-5.73333	9.82222
1999	0.991111	-6.94778	21.9444
2000	1.11319	-4.45604	18.3297
2001	0.874444	-7.26222	27.1222
2002	1.05111	-3.96667	21.8778
2003	0.721111	-6.84333	36.5333
2004	0.697802	-5.03956	13.6703
2005	0.733333	-5.01889	10.7667
2006	0.596667	-7.96222	23.5778
2007	1.24222	-5.67333	17.1222
2008	1.22527	-2.11978	7.82418
2009	0.87	-5.58444	21.7222
2010	1.02111	-10.2444	43.6111
2011	1.04	-8.06	48.6667
2012	0.817582	-5.85714	22.7363
2013	0.611111	-6.43333	30.9778
2014	0.696667	-2.83111	2.95556
2015	1.36333	-1.79778	20.1889
2016	0.898901	-5.34066	10.6484
2017	0.862222	-3.10889	10.8444
2018	0.565556	-7.72111	37.4556

## Sheet: long-term TRENDS II
year	precipitation (May - June)	temperature (May - June)
1974	1.3918	10.2852
1975	1.39508	10.7672
1976	1.24262	10.8803
1977	1.36721	10.1639
1978	1.11803	11.4049
1979	0.77541	12.2918
1980	1.16721	11.5066
1981	1.47541	11.2279
1982	1.07377	8.86393
1983	1.72951	11.4639
1984	1.20656	12.6574
1985	0.852459	10.0721
1986	0.957377	13.1738
1987	2.00164	9.83443
1988	1.52459	12.5393
1989	1.59016	11.9803
1990	1.48852	10.7689
1991	2.8377	9.12787
1992	0.465574	12.7115
1993	1.12787	10.9541
1994	1.42131	9.38033
1995	1.5377	11.7623
1996	1.59016	10.1836
1997	1.15246	11.0918
1998	2.38689	10.1607
1999	0.64918	11.5574
2000	1.40492	11.9115
2001	1.75902	10.6918
2002	1.96066	13.2508
2003	1.92623	11.177
2004	2.13115	10.6393
2005	1.25246	11.2393
2006	1.17869	12.1721
2007	1.52295	11.5311
2008	1.4541	11.1164
2009	1.51967	12.0344
2010	1.89016	11.9262
2011	1.73115	12.9426
2012	2.07869	10.7459
2013	1.69508	14.523
2014	0.995082	11.0426
2015	2.21803	10.4672
2016	2.21639	12.7115
2017	1.16721	9.85246
2018	1.29016	13.3787

## Sheet: Model (a)
Model (a) - Body condition index of offspring	AIC	BIC
year laying date No. of hatchlings female BCI male BCI spring prey abundance precipitation (May-June)	17207	17246.1
year laying date No. of hatchlings female BCI male BCI spring prey abundance	17214.9	17250.1
year laying date No. of hatchlings male age female age spring prey abundance precipitation (May-June)	17221.5	17260.6
year laying date No. of hatchlings male age female age spring prey abundance	17232.6	17267.8
year laying date No. of hatchlings male age female BCI spring prey abundance precipitation (May-June)	17294.3	17333.4
year laying date No. of hatchlings male age female BCI spring prey abundance	17309	17344.2
year laying date No. of hatchlings male BCI spring prey abundance precipitation (May-June)	17694.1	17729.4
year laying date No. of hatchlings male BCI spring prey abundance	17699.6	17730.9
year laying date female BCI male BCI spring prey abundance precipitation (May-June)	18274.2	18309.7
year laying date female BCI male BCI spring prey abundance	18288.6	18320.3
year laying date male age female age spring prey abundance precipitation (May-June)	18311.4	18347
year laying date male age female age spring prey abundance	18327.6	18359.2
year laying date male age female BCI spring prey abundance precipitation (May-June)	18362	18397.6
year laying date male age female BCI spring prey abundance	18383.3	18415
year laying date male BCI spring prey abundance precipitation (May-June)	18793.5	18825.2
year laying date male BCI spring prey abundance	18805.5	18833.3
year laying date male age spring prey abundance precipitation (May-June)	18919.7	18951.4
year laying date male age spring prey abundance	18935.7	18963.4
year laying date No. of hatchlings female age spring prey abundance precipitation (May-June)	19433.2	19468.9
year laying date No. of hatchlings female age spring prey abundance	19437.9	19469.6
year laying date No. of hatchlings female BCI spring prey abundance precipitation (May-June)	19574.2	19609.9
year laying date No. of hatchlings female BCI spring prey abundance	19579.6	19611.4
year laying date female age spring prey abundance precipitation (May-June)	20557.1	20589.1
year laying date female age spring prey abundance	20564.6	20592.6
year laying date female BCI spring prey abundance precipitation (May-June)	20695.5	20727.6
year laying date female BCI spring prey abundance	20705	20733
year laying date No. of hatchlings spring prey abundance precipitation (May-June)	21357.1	21389.1
year laying date No. of hatchlings spring prey abundance	21358.1	21386.1
year laying date spring prey abundance precipitation (May-June)	22683.1	22711.5
year laying date spring prey abundance	22688.1	22712.4
year spring prey abundance precipitation (May-June)	22699.7	22724
year spring prey abundance	22707.2	22727.5
year	22770.8	22787.1
Null	23044	23055.8
Log-transformed:
spring prey abundance, weather variable and No. of hatchlings
Biological explanations:
spring prey abundance - the higher prey abundance the better body condition of nestlings could be expected
precipitation (May-June) - the higher precipitation (May-June) the better conditions for small mammal reproduction could be expected, and consequently better body condition of TO's nestlings
male BCI - the better body condition of a male the better body condition of his young could be expected
female BCI - the better body condition of a female the better body condition of her young could be expected
male age - the older males (in our case 2-years old and older) should be more experienced and the better body condition of their nestlings could be expected
female age - the older females (in our case 2-years old and older) should be more experienced and the better body condition of their nestlings could be expected
laying date - the sooner start of breeding the better body condition of nestlings could be expected (the earliest breeders/parents are usually the fittest as shown in many birds of prey including TO's)
No. of hatchlings - the more hatchlings need to be satiated/fed the harder is it for the parents to do it, and thus worse body condition of nestlings could be expected within the nests with more siblings

## Sheet: Model (b)
Model (b) - Body condition index of male parents	AIC	BIC
year male age spring prey abundance snow cover (January-March)	6900.24	6932.92
year male age autumn prey abundance snow cover (January-March)	6904.41	6937.09
year male age spring prey abundance	6904.98	6933.57
year male age autumn prey abundance	6910.06	6938.65
year spring prey abundance snow cover (January-March)	6948.16	6976.75
year autumn prey abundance snow cover (January-March)	6952.37	6980.96
year spring prey abundance	6952.89	6977.4
year	6957.61	6978.04
year autumn prey abundance	6957.91	6982.42
Null	7016.7	7026.6
Log-transformed:
autumn and spring prey abundances and weather variable
Biological explanations:
autumn and/or spring prey abundance - the higher prey abundance the better body condition of males could be expected
male age - the older males (in our case 2-years old and older) should be more experienced and should hunt more efficiently, and thus better body condition of older males could be expected
snow cover (January-March) - the higher snow cover (January-March) the better overwinter conditions for small mammal survival could be expected, and thus better body condition of males could be expected

## Sheet: Model (c)
Model (c) - Body condition index of female parents	AIC	BIC
year female age autumn prey abundance snow cover (January-March)	9124.03	9152.8
year female age spring prey abundance snow cover (January-March)	9126.48	9155.24
year female age autumn prey abundance	9176.65	9201.3
year female age spring prey abundance	9181.26	9205.91
year autumn prey abundance snow cover (January-March)	9276.53	9301.19
year spring prey abundance snow cover (January-March)	9277.57	9302.23
year autumn prey abundance	9326.34	9346.9
year	9328.58	9345.02
year spring prey abundance	9328.83	9349.39
Null	9370.2	9380.2
Log-transformed:
autumn and spring prey abundances and weather variable
Biological explanations:
autumn and/or spring prey abundance - the higher prey abundance the better body condition of females could be expected
female age - the older females (in our case 2-years old and older) should be more experienced and should be able to find better partners to breed with, and thus better body condition of older females could be expected
snow cover (January-March) - the higher snow cover (January-March) the better overwinter conditions for small mammal survival could be expected, and thus better body condition of females could be expected
